# Supplementary material for: Lattice distortion induced internal electric field in TiO2 photoelectrode for efficient charge separation and transfer
Source: Nat Commun. 2020 May 1;11:2129. doi: 10.1038/s41467-020-15993-4 (PMC7195485; doi:10.1038/s41467-020-15993-4)
Supplement: Supplementary file 2 — Source Data [file 41467_2020_15993_MOESM2_ESM.xlsx]

## Sheet: Fig. 2
X	Y	Y
a	-1.13	7.3
b	1.13	2.56
c	0	-35.83

## Sheet: Fig.3c
X1	Y1	X2	Y2	Y2	Y2	X3	Y3	Y3	Y3
62.5	1306.67	62.5	4985.6	4985.6	4985.6	--	1986.69	--	500.298
62.45	1293.33	62.45	5092	5092	5092	--	--	--	--
62.4	1248	62.4	5114.8	5114.8	5114.8	66.15	1652.43	1652.43	1652.43
62.35	1182.67	62.35	4970.4	4970.4	4970.4	66.05	1685.93	1685.93	1685.93
62.3	1158.67	62.3	4998.27	4998.27	4998.27	65.95	1709.38	1709.38	1709.38
62.25	1038.67	62.25	4995.73	4995.73	4995.73	65.85	1669.18	1669.18	1669.18
62.2	966.67	62.2	4924.8	4924.8	4924.8	65.75	1618.93	1618.93	1618.93
62.15	998.67	62.15	5008.4	5008.4	5008.4	65.65	1769.68	1769.68	1769.68
62.1	974.67	62.1	4932.4	4932.4	4932.4	65.55	1655.78	1655.78	1655.78
62.05	956	62.05	4856.4	4856.4	4856.4	65.45	1679.23	1679.23	1679.23
62	896	62	4810.8	4810.8	4810.8	65.35	1655.78	1655.78	1655.78
61.95	881.33	61.95	4871.6	4871.6	4871.6	65.25	1615.58	1615.58	1615.58
61.9	876	61.9	4879.2	4879.2	4879.2	65.15	1548.58	1548.58	1548.58
61.85	698.67	61.85	4739.87	4739.87	4739.87	65.05	1625.63	1625.63	1625.63
61.8	673.33	61.8	4689.2	4689.2	4689.2	64.95	1659.13	1659.13	1659.13
61.75	680	61.75	4592.93	4592.93	4592.93	64.85	1645.73	1645.73	1645.73
61.7	630.67	61.7	4684.13	4684.13	4684.13	64.75	1665.83	1665.83	1665.83
61.65	653.33	61.65	4625.87	4625.87	4625.87	64.65	1622.28	1622.28	1622.28
61.6	550.67	61.6	4496.67	4496.67	4496.67	64.55	1729.48	1729.48	1729.48
61.55	582.67	61.55	4572.67	4572.67	4572.67	64.45	1669.18	1669.18	1669.18
61.5	538.67	61.5	4575.2	4575.2	4575.2	64.35	1625.63	1625.63	1625.63
61.45	482.67	61.45	4592.93	4592.93	4592.93	64.25	1786.43	1786.43	1786.43
61.4	454.67	61.4	4511.87	4511.87	4511.87	64.15	1689.28	1689.28	1689.28
61.35	425.33	61.35	4440.93	4440.93	4440.93	64.05	1709.38	1709.38	1709.38
61.3	376	61.3	4418.13	4418.13	4418.13	63.95	1642.38	1642.38	1642.38
61.25	372	61.25	4481.47	4481.47	4481.47	63.85	1699.33	1699.33	1699.33
61.2	385.33	61.2	4375.07	4375.07	4375.07	63.75	1679.23	1679.23	1679.23
61.15	346.67	61.15	4397.87	4397.87	4397.87	63.65	1749.58	1749.58	1749.58
61.1	334.67	61.1	4415.6	4415.6	4415.6	63.55	1645.73	1645.73	1645.73
61.05	337.33	61.05	4433.33	4433.33	4433.33	63.45	1779.73	1779.73	1779.73
61	277.33	61	4337.07	4337.07	4337.07	63.35	1786.43	1786.43	1786.43
60.95	292	60.95	4304.13	4304.13	4304.13	63.25	1756.28	1756.28	1756.28
60.9	214.67	60.9	4301.6	4301.6	4301.6	63.15	1796.48	1796.48	1796.48
60.85	246.67	60.85	4271.2	4271.2	4271.2	63.05	1706.03	1706.03	1706.03
60.8	213.33	60.8	4240.8	4240.8	4240.8	62.95	1726.13	1726.13	1726.13
60.75	221.33	60.75	4210.4	4210.4	4210.4	62.85	1736.18	1736.18	1736.18
60.7	278.67	60.7	4157.2	4157.2	4157.2	62.75	1836.68	1836.68	1836.68
60.65	198.67	60.65	4243.33	4243.33	4243.33	62.65	1829.98	1829.98	1829.98
60.6	146.67	60.6	4233.2	4233.2	4233.2	62.55	1793.13	1793.13	1793.13
60.55	169.33	60.55	4169.87	4169.87	4169.87	62.45	1695.98	1695.98	1695.98
60.5	162.67	60.5	4202.8	4202.8	4202.8	62.35	1806.53	1806.53	1806.53
60.45	161.33	60.45	4195.2	4195.2	4195.2	62.25	1719.43	1719.43	1719.43
60.4	197.33	60.4	4164.8	4164.8	4164.8	62.15	1876.88	1876.88	1876.88
60.35	201.33	60.35	4139.47	4139.47	4139.47	62.05	1749.58	1749.58	1749.58
60.3	132	60.3	4147.07	4147.07	4147.07	61.95	1649.08	1649.08	1649.08
60.25	121.33	60.25	4164.8	4164.8	4164.8	61.85	1699.33	1699.33	1699.33
60.2	93.33	60.2	4139.47	4139.47	4139.47	61.75	1712.73	1712.73	1712.73
60.15	129.33	60.15	4083.73	4083.73	4083.73	61.65	1739.53	1739.53	1739.53
60.1	68	60.1	4129.33	4129.33	4129.33	61.55	1685.93	1685.93	1685.93
60.05	50.67	60.05	4091.33	4091.33	4091.33	61.45	1766.33	1766.33	1766.33
60	13.33	60	4035.6	4035.6	4035.6	61.35	1726.13	1726.13	1726.13
59.95	58.67	59.95	4050.8	4050.8	4050.8	61.25	1709.38	1709.38	1709.38
59.9	61.33	59.9	4131.87	4131.87	4131.87	61.15	1783.08	1783.08	1783.08
59.85	20	59.85	4071.07	4071.07	4071.07	61.05	1672.53	1672.53	1672.53
59.8	8	59.8	3984.93	3984.93	3984.93	60.95	1592.13	1592.13	1592.13
59.75	46.67	59.75	4030.53	4030.53	4030.53	60.85	1639.03	1639.03	1639.03
59.7	46.67	59.7	4035.6	4035.6	4035.6	60.75	1598.83	1598.83	1598.83
59.65	6.67	59.65	4116.67	4116.67	4116.67	60.65	1672.53	1672.53	1672.53
59.6	33.33	59.6	4038.13	4038.13	4038.13	60.55	1635.68	1635.68	1635.68
59.55	25.33	59.55	4119.2	4119.2	4119.2	60.45	1645.73	1645.73	1645.73
59.5	25.33	59.5	4071.07	4071.07	4071.07	60.35	1669.18	1669.18	1669.18
59.45	-9.333	59.45	4035.6	4035.6	4035.6	60.25	1575.38	1575.38	1575.38
59.4	-14.667	59.4	4106.53	4106.53	4106.53	60.15	1679.23	1679.23	1679.23
59.35	16	59.35	3979.87	3979.87	3979.87	60.05	1655.78	1655.78	1655.78
59.3	17.33	59.3	4086.27	4086.27	4086.27	59.95	1598.83	1598.83	1598.83
59.25	-33.333	59.25	4035.6	4035.6	4035.6	59.85	1679.23	1679.23	1679.23
59.2	0	59.2	4025.47	4025.47	4025.47	59.75	1548.58	1548.58	1548.58
59.15	26.67	59.15	4038.13	4038.14	4038.13	59.65	1575.38	1575.38	1575.38
59.1	-5.333	59.1	4078.67	4078.67	4078.67	59.55	1545.23	1545.23	1545.23
59.05	-62.667	59.05	3995.07	3995.08	3995.07	59.45	1508.38	1508.38	1508.38
59	-62.667	59	4073.6	4073.62	4073.6	59.35	1558.63	1508.31	1508.3
58.95	0	58.95	4050.8	4050.82	4050.8	59.25	1561.98	1508.23	1508.22
58.9	-34.667	58.9	3995.07	3995.1	3995.07	59.15	1488.28	1508.21	1508.19
58.85	36	58.85	4015.33	4015.37	4015.33	59.05	1615.58	1508.07	1508.02
58.8	-17.333	58.8	3987.47	3987.52	3987.47	58.95	1625.63	1507.93	1507.84
58.75	-10.667	58.75	3990	3990.07	3990	58.85	1565.33	1507.9	1507.76
58.7	-38.667	58.7	4010.27	4010.36	4010.27	58.75	1518.43	1507.98	1507.74
58.65	-61.333	58.65	3967.2	3967.33	3967.2	58.65	1464.82	1508.08	1507.67
58.6	-53.333	58.6	3962.13	3962.31	3962.13	58.55	1585.43	1508.22	1507.56
58.55	-4	58.55	4007.73	4007.96	4007.73	58.45	1521.78	1508.61	1507.53
58.5	-33.333	58.5	3969.73	3970.03	3969.73	58.35	1572.03	1509.14	1507.44
58.45	-60	58.45	3992.53	3992.93	3992.53	58.25	1525.13	1510.1	1507.41
58.4	-29.333	58.4	3886.13	3886.65	3886.13	58.15	1612.23	1511.42	1507.25
58.35	-29.333	58.35	4020.4	4021.08	4020.4	58.05	1612.23	1513.48	1507.09
58.3	-97.333	58.3	4025.47	4026.35	4025.47	57.95	1468.17	1516.66	1507.03
58.25	-104	58.25	3969.73	3970.87	3969.73	57.85	1582.08	1521.29	1506.91
58.2	-70.667	58.2	3982.4	3983.86	3982.4	57.75	1555.28	1527.91	1506.84
58.15	-92	58.15	4033.07	4034.94	4033.07	57.65	1551.93	1537.34	1506.77
58.1	-33.333	58.1	3959.6	3961.99	3959.6	57.55	1602.18	1550.19	1506.63
58.05	2.67	58.05	4012.8	4015.85	4012.8	57.45	1558.63	1568	1506.55
58	-17.333	58	3982.4	3986.26	3982.4	57.35	1578.73	1591.58	1506.44
57.95	-34.667	57.95	3941.87	3946.74	3941.87	57.25	1582.08	1622.99	1506.32
57.9	-8	57.9	3934.27	3940.39	3934.27	57.15	1762.98	1663.02	1505.93
57.85	-24	57.85	3929.2	3936.84	3929.2	57.05	1742.88	1714.46	1505.57
57.8	-77.333	57.8	3934.27	3938.73	3929.2	56.95	1880.23	1778	1505
57.75	-77.333	57.75	4010.27	3941.07	3929.24	56.85	1910.39	1856.19	1504.38
57.7	-72	57.7	3979.87	3943.84	3929.26	56.75	1860.13	1949.38	1503.84
57.65	-16	57.65	4005.2	3947.28	3929.3	56.65	1860.13	2058.68	1503.29
57.6	-69.333	57.6	3982.4	3951.35	3929.33	56.55	2258.79	2182.07	1502.14
57.55	-65.333	57.55	3974.8	3956.18	3929.35	56.45	2399.5	2318.54	1500.77
57.5	-28	57.5	3921.6	3962.01	3929.35	56.35	2459.8	2464.16	1499.31
57.45	-81.333	57.45	4015.33	3968.87	3929.39	56.25	2613.9	2613.71	1497.61
57.4	-84	57.4	4030.53	3976.99	3929.44	56.15	2717.76	2760.34	1495.75
57.35	-81.333	57.35	4071.07	3986.6	3929.51	56.05	2868.51	2895.62	1493.66
57.3	-80	57.3	4040.67	3997.7	3929.56	55.95	2999.16	3011.3	1491.36
57.25	-82.667	57.25	4040.67	4010.69	3929.61	55.85	3153.27	3098.57	1488.83
57.2	-114.667	57.2	4015.33	4025.71	3929.65	55.75	3059.46	3151.46	1486.43
57.15	-80	57.15	3949.47	4042.79	3929.66	55.65	3146.57	3164.91	1483.9
57.1	-62.667	57.1	4035.6	4062.63	3929.71	55.55	3257.12	3137.78	1481.19
57.05	-105.333	57.05	4152.13	4085.16	3929.82	55.45	3046.06	3072.53	1478.81
57	-58.667	57	4169.87	4110.47	3929.93	55.35	2915.41	2973.88	1476.62
56.95	-10.667	56.95	4131.87	4139.31	3930.02	55.25	3015.91	2848.95	1474.27
56.9	-28	56.9	4235.73	4171.37	3930.17	55.15	2734.51	2706.48	1472.35
56.85	-57.333	56.85	4212.93	4206.9	3930.3	55.05	2556.95	2555.21	1470.69
56.8	-132	56.8	4261.07	4246.44	3930.46	54.95	2362.65	2402.94	1469.33
56.75	-94.667	56.75	4326.93	4289.56	3930.65	54.85	2225.29	2256.17	1468.18
56.7	-76	56.7	4342.13	4336.58	3930.84	54.75	2010.89	2120.2	1467.35
56.65	-130.667	56.65	4428.27	4387.57	3931.08	54.65	1890.28	1997.74	1466.71
56.6	-97.333	56.6	4443.47	4441.96	3931.32	54.55	1880.23	1890.9	1466.08
56.55	-68	56.55	4446	4499.99	3931.56	54.45	1860.13	1799.44	1465.48
56.5	-69.333	56.5	4582.8	4561.14	3931.87	54.35	1695.98	1723.78	1465.12
56.45	-98.667	56.45	4532.13	4624.73	3932.15	54.25	1639.03	1661.79	1464.86
56.4	-37.333	56.4	4689.2	4690.65	3932.51	54.15	1642.38	1612.54	1464.59
56.35	-54.667	56.35	4828.53	4757.89	3932.93	54.05	1625.63	1573.6	1464.34
56.3	-108	56.3	4765.2	4825.6	3933.32	53.95	1515.08	1544	1464.27
56.25	-76	56.25	4815.87	4892.86	3933.74	53.85	1635.68	1521.17	1464
56.2	-62.667	56.2	4947.6	4958.77	3934.22	53.75	1669.18	1504.26	1463.69
56.15	-32	56.15	5016	5022.19	3934.73	53.65	1545.23	1491.83	1463.57
56.1	-54.667	56.1	4972.93	5081.59	3935.22	53.55	1592.13	1482.88	1463.37
56.05	-85.333	56.05	5137.6	5136.52	3935.79	53.45	1528.48	1476.48	1463.27
56	-65.333	56	5137.6	5185.23	3936.36	53.35	1501.68	1472.08	1463.21
55.95	-85.333	55.95	5340.27	5226.77	3937.02	53.25	1518.43	1468.97	1463.13
55.9	-58.667	55.9	5299.73	5260.83	3937.66	53.15	1561.98	1466.79	1462.98
55.85	-57.333	55.85	5309.87	5285.5	3938.31	53.05	1635.68	1465.16	1462.71
55.8	-72	55.8	5345.33	5300.92	3938.98	52.95	1602.18	1464.05	1462.5
55.75	-44	55.75	5137.6	5307.18	3939.54	52.85	1572.03	1463.3	1462.34
55.7	-112	55.7	5322.53	5302.56	3940.2	52.75	1551.93	1462.8	1462.2
55.65	-86.667	55.65	5403.6	5288.76	3940.89	52.65	1561.98	1462.41	1462.05
55.6	-34.667	55.6	5320	5265.93	3941.54	52.55	1498.33	1462.21	1461.99
55.55	-45.333	55.55	5211.07	5233.34	3942.14	52.45	1481.58	1462.09	1461.96
55.5	-92	55.5	5256.67	5193.29	3942.76	52.35	1491.62	1461.99	1461.91
55.45	-90.667	55.45	5246.53	5146.13	3943.38	52.25	1471.52	1461.94	1461.9
55.4	-80	55.4	5112.27	5092.49	3943.93	52.15	1498.33	1461.87	1461.85
55.35	-134.667	55.35	5018.53	5034.22	3944.44	52.05	1515.08	1461.78	1461.76
55.3	-72	55.3	4914.67	4971.96	3944.89	51.95	1498.33	1461.72	1461.71
55.25	-105.333	55.25	5003.33	4907.07	3945.4	51.85	1488.28	1461.67	1461.67
55.2	-73.333	55.2	4719.6	4840.63	3945.76	51.75	1518.43	1461.58	1461.58
55.15	-110.667	55.15	4712	4773.67	3946.12	51.65	1531.83	1461.47	1461.47
55.1	-60	55.1	4696.8	4707.19	3946.48	51.55	1461.47	1461.47	1461.47
55.05	-54.667	55.05	4560	4641.83	3946.77	51.45	1528.48	1528.48	1528.48
55	-22.667	55	4580.27	4578.74	3947.07	51.35	1622.28	1622.28	1622.28
54.95	-37.333	54.95	4451.07	4518.05	3947.3	51.25	1618.93	1618.93	1618.93
54.9	-36	54.9	4405.47	4460.29	3947.52	51.15	1528.48	1528.48	1528.48
54.85	-50.667	54.85	4458.67	4406.28	3947.76	51.05	1468.17	1468.17	1468.17
54.8	-53.333	54.8	4309.2	4355.59	3947.93	50.95	1531.83	1531.83	1531.83
54.75	-126.667	54.75	4225.6	4308.68	3948.06	50.85	1538.53	1538.53	1538.53
54.7	-38.667	54.7	4291.47	4265.8	3948.23	50.75	1652.43	1652.43	1652.43
54.65	-30.667	54.65	4342.13	4226.49	3948.41	50.65	1558.63	1558.63	1558.63
54.6	-45.333	54.6	4210.4	4191.01	3948.54	50.55	1555.28	1555.28	1555.28
54.55	10.67	54.55	4174.93	4159.11	3948.64	50.45	1515.08	1515.08	1515.08
54.5	4	54.5	4091.33	4130.33	3948.71	50.35	1461.47	1461.47	1461.47
54.45	-50.667	54.45	4207.87	4105.09	3948.83	50.25	1551.93	1551.93	1551.93
54.4	-33.333	54.4	4081.2	4082.64	3948.9	50.15	1565.33	1565.33	1565.33
54.35	-17.333	54.35	4040.67	4062.75	3948.94	50.05	1632.33	1632.33	1632.33
54.3	-8	54.3	3964.67	4045.62	3948.95	49.95	1565.33	1565.33	1565.33
54.25	-38.667	54.25	3972.27	4030.59	3948.96	49.85	1625.63	1625.63	1625.63
54.2	-33.333	54.2	4053.33	4017.59	3949.01	49.75	1531.83	1531.83	1531.83
54.15	-28	54.15	4071.07	4006.56	3949.06	49.65	1458.12	1458.12	1458.12
54.1	22.67	54.1	4038.13	3997.01	3949.11	49.55	1565.33	1565.33	1565.33
54.05	-25.333	54.05	4106.53	3988.94	3949.18	49.45	1551.93	1551.93	1551.93
54	9.33	54	4093.87	3982.15	3949.25	49.35	1508.38	1508.38	1508.38
53.95	0	53.95	4091.33	3976.37	3949.32	49.25	1578.73	1578.73	1578.73
53.9	-17.333	53.9	4033.07	3971.54	3949.36	49.15	1451.42	1451.42	1451.42
53.85	-6.667	53.85	4068.53	3967.54	3949.41	49.05	1484.92	1484.92	1484.92
53.8	9.33	53.8	3984.93	3964.13	3949.43	48.95	1515.08	1515.08	1515.08
53.75	9.33	53.75	4030.53	3961.39	3949.47	48.85	1511.73	1511.73	1511.73
53.7	-37.333	53.7	3949.47	3959.08	3949.47	48.75	1471.52	1471.52	1471.52
53.65	-24	53.65	4045.73	4053.44	4045.73	48.65	1582.08	1582.08	1582.08
53.6	5.33	53.6	4038.13	4044.31	4038.13	48.55	1595.48	1595.48	1595.48
53.55	-38.667	53.55	4114.13	4119.05	4114.13	48.45	1484.92	1484.92	1484.92
53.5	-30.667	53.5	4017.87	4021.76	4017.87	48.35	1468.17	1468.17	1468.17
53.45	-14.667	53.45	4053.33	4056.41	4053.33	48.25	1511.73	1511.73	1511.73
53.4	62.67	53.4	4111.6	4114.02	4111.6	48.15	1508.38	1508.38	1508.38
53.35	98.67	53.35	4025.47	4027.36	4025.47	48.05	1558.63	1558.63	1558.63
53.3	46.67	53.3	4055.87	4057.35	4055.87	47.95	1431.32	1431.32	1431.32
53.25	62.67	53.25	4083.73	4084.88	4083.73	47.85	1481.58	1481.58	1481.58
53.2	-52	53.2	4073.6	4074.49	4073.6	47.75	1401.17	1401.17	1401.17
53.15	12	53.15	3982.4	3983.08	3982.4	47.65	1427.97	1427.97	1427.97
53.1	52	53.1	3914	3914.52	3914	47.55	1508.38	1508.38	1508.38
53.05	84	53.05	3972.27	3972.67	3972.27	47.45	1424.62	1424.62	1424.62
53	52	53	3908.93	3909.24	3908.93	47.35	1498.33	1498.33	1498.33
52.95	-26.667	52.95	4007.73	4007.96	4007.73	47.25	1431.32	1431.32	1431.32
52.9	0	52.9	4053.33	4053.51	4053.33	47.15	1438.02	1438.02	1438.02
52.85	46.67	52.85	4045.73	4045.86	4045.73	47.05	1424.62	1424.62	1424.62
52.8	17.33	52.8	3974.8	3974.9	3974.8	46.95	1397.82	1397.82	1397.82
52.75	96	52.75	4038.13	4038.21	4038.13	46.85	1364.32	1364.32	1364.32
52.7	94.67	52.7	4045.73	4045.79	4045.73	46.75	1414.57	1414.57	1414.57
52.65	69.33	52.65	3997.6	3997.64	3997.6	46.65	1424.62	1424.62	1424.62
52.6	76	52.6	4058.4	4058.43	4058.4	46.55	1434.67	1434.67	1434.67
52.55	92	52.55	4066	4066.02	4066	46.45	1448.07	1448.07	1448.07
52.5	124	52.5	4022.93	4022.95	4022.93	46.35	1417.92	1417.92	1417.92
52.45	121.33	52.45	4066	4066.01	4066	46.25	1293.97	1293.97	1293.97
52.4	45.33	52.4	4081.2	4081.21	4081.2	46.15	1367.67	1367.67	1367.67
52.35	112	52.35	4073.6	4073.61	4073.6	46.05	1411.22	1411.22	1411.22
52.3	94.67	52.3	4050.8	4050.8	4050.8
52.25	118.67	52.25	3995.07	3995.07	3995.07
52.2	176	52.2	4071.07	4071.07	4071.07
52.15	152	52.15	4139.47	4139.47	4139.47
52.1	132	52.1	4053.33	4053.33	4053.33
52.05	106.67	52.05	4111.6	4111.6	4111.6
52	153.33	52	4007.73	4007.73	4007.73
51.95	138.67	51.95	4162.27	4162.27	4162.27
51.9	138.67	51.9	4104	4104	4104
51.85	148	51.85	4091.33	4091.33	4091.33
51.8	177.33	51.8	4109.07	4109.07	4109.07
51.75	192	51.75	4169.87	4169.87	4169.87
51.7	274.67	51.7	4157.2	4157.2	4157.2
51.65	168	51.65	4078.67	4078.67	4078.67
51.6	204	51.6	4060.93	4060.93	4060.93
51.55	156	51.55	4111.6	4111.6	4111.6
51.5	126.67	51.5	4068.53	4068.53	4068.53
51.45	141.33	51.45	4157.2	4157.2	4157.2
51.4	137.33	51.4	4091.33	4091.33	4091.33
51.35	168	51.35	4114.13	4114.13	4114.13
51.3	124	51.3	4147.07	4147.07	4147.07
51.25	185.33	51.25	4223.07	4223.07	4223.07
51.2	216	51.2	4104	4104	4104
51.15	156	51.15	4081.2	4081.2	4081.2
51.1	162.67	51.1	4088.8	4088.8	4088.8
51.05	142.67	51.05	4104	4104	4104
51	136	51	4139.47	4139.47	4139.47
50.95	166.67	50.95	4119.2	4119.2	4119.2
50.9	165.33	50.9	4147.07	4147.07	4147.07
50.85	169.33	50.85	4157.2	4157.2	4157.2
50.8	158.67	50.8	4033.07	4033.07	4033.07
50.75	85.33	50.75	4073.6	4073.6	4073.6
50.7	140	50.7	4068.53	4068.53	4068.53
50.65	104	50.65	4119.2	4119.2	4119.2
50.6	12	50.6	4088.8	4088.8	4088.8
50.55	122.67	50.55	4083.73	4083.73	4083.73
50.5	61.33	50.5	4101.47	4101.47	4101.47
50.45	73.33	50.45	4086.27	4086.27	4086.27
50.4	29.33	50.4	4012.8	4012.8	4012.8
50.35	41.33	50.35	4040.67	4040.67	4040.67
50.3	0	50.3	4040.67	4040.67	4040.67
50.25	40	50.25	4012.8	4012.8	4012.8
50.2	18.67	50.2	4096.4	4096.4	4096.4
50.15	56	50.15	4040.67	4040.67	4040.67
50.1	9.33	50.1	3995.07	3995.07	3995.07
50.05	65.33	50.05	3997.6	3997.6	3997.6
50	29.33	50	4045.73	4045.73	4045.73
49.95	6.67	49.95	3997.6	3997.6	3997.6
49.9	24	49.9	4015.33	4015.33	4015.33
49.85	-42.667	49.85	3916.53	3916.53	3916.53
49.8	-30.667	49.8	4015.33	4015.33	4015.33
49.75	9.33	49.75	3939.33	3939.33	3939.33
49.7	29.33	49.7	3959.6	3959.6	3959.6
49.65	-22.667	49.65	4040.67	4040.67	4040.67
49.6	0	49.6	4033.07	4033.07	4033.07
49.55	-106.667	49.55	4104	4104	4104
49.5	-29.333	49.5	4028	4028	4028
49.45	-86.667	49.45	4030.53	4030.53	4030.53
49.4	-13.333	49.4	4076.13	4076.13	4076.13
49.35	-56	49.35	3959.6	3959.6	3959.6
49.3	-69.333	49.3	4005.2	4005.2	4005.2
49.25	-88	49.25	3911.47	3911.47	3911.47
49.2	-73.333	49.2	3962.13	3962.13	3962.13
49.15	-68	49.15	3964.67	3964.67	3964.67
49.1	-58.667	49.1	3883.6	3883.6	3883.6
49.05	-128	49.05	3916.53	3916.53	3916.53
49	-124	49	3914	3914	3914
48.95	-76	48.95	3886.13	3886.13	3886.13
48.9	-117.333	48.9	3941.87	3941.87	3941.87
48.85	-157.333	48.85	3949.47	3949.47	3949.47
48.8	-133.333	48.8	3941.87	3941.87	3941.87
48.75	-124	48.75	3802.53	3802.53	3802.53
48.7	-209.333	48.7	3838	3838	3838
48.65	-146.667	48.65	3876	3876	3876
48.6	-134.667	48.6	3906.4	3906.4	3906.4
48.55	-181.333	48.55	3949.47	3949.47	3949.47
48.5	-160	48.5	3944.4	3944.4	3944.4
--	--	--	--	--	--
--	--	--	--	--	--
--	--	--	--	--	--
--	--	--	--	--	--
--	--	--	--	--	--
--	--	--	--	--	--
--	--	--	--	--	--
--	--	--	--	--	--
--	--	--	--	--	--
--	--	--	--	--	--
--	--	--	--	--	--
--	--	--	--	--	--
--	--	--	--	--	--
--	--	--	--	--	--
--	--	--	--	--	--
--	--	--	--	--	--
--	--	--	--	--	--
--	--	--	--	--	--
--	--	--	--	--	--
--	--	--	--	--	--
--	--	--	--	--	--
--	--	--	--	--	--
--	--	--	--	--	--
--	--	--	--	--	--
--	--	--	--	--	--
--	--	--	--	--	--
--	--	--	--	--	--
--	--	--	--	--	--

## Sheet: Fig.3(1)
9.50019	42.1747	9.49994	41.6737	9.49949	41.0987	9.49984	42.2742	9.49969	42.2521	9.49954	41.8748	9.49954	41.7297	9.49969	41.0646	9.49974	41.9082	9.49994	40.7108	9.49969	41.0646	9.49994	42.9316	9.49974	42.4505	9.49964	41.6737	9.49974	41.359	9.49974	42.0528	9.49959	41.5279	9.49989	41.9194	9.49979	41.9305	9.49959	41.886	9.49954	41.2912	9.49964	41.8414	9.49959	41.4154	9.49954	42.1082	9.49949	41.3138
9.50395	43.3018	9.5037	42.7386	9.50325	42.9792	9.5036	43.8107	9.50345	43.5274	9.5033	42.0334	9.5033	44.1974	9.50345	44.0455	9.5035	43.2661	9.5037	43.2422	9.50345	44.0455	9.5037	43.3494	9.5035	42.7386	9.5034	43.8225	9.5035	43.4681	9.5035	43.4444	9.50335	42.835	9.50365	43.5037	9.50355	43.1467	9.50335	43.2541	9.5033	42.351	9.5034	43.2661	9.50335	43.48	9.5033	42.6662	9.50325	43.1706
9.50771	41.1609	9.50746	41.9987	9.50701	42.457	9.50736	41.4187	9.50721	41.5237	9.50706	41.918	9.50706	41.2666	9.50721	41.3369	9.50726	42.2857	9.50746	42.514	9.50721	41.3369	9.50746	42.4912	9.50726	42.4684	9.50716	42.741	9.50726	41.7561	9.50726	41.941	9.50711	41.055	9.50741	41.8024	9.50731	41.8487	9.50711	42.2628	9.50706	41.5935	9.50716	41.5935	9.50711	42.0447	9.50706	41.8255	9.50701	41.3486
9.51147	43.0062	9.51122	43.3304	9.51077	42.2679	9.51112	43.1917	9.51097	42.1851	9.51082	42.0665	9.51082	42.4566	9.51097	42.1851	9.51102	42.9713	9.51122	43.1802	9.51097	42.1851	9.51122	42.3506	9.51102	43.503	9.51092	42.8899	9.51102	43.0295	9.51102	43.6521	9.51087	43.0527	9.51117	42.8432	9.51107	42.2915	9.51087	42.8316	9.51082	42.9713	9.51092	43.6407	9.51087	43.0178	9.51082	43.388	9.51077	42.7498
9.51523	42.2754	9.51498	41.8575	9.51453	42.0849	9.51488	42.3466	9.51473	42.6775	9.51458	41.7734	9.51458	42.311	9.51473	44.0791	9.51478	42.0371	9.51498	41.9294	9.51473	44.0791	9.51498	42.3466	9.51478	41.9534	9.51468	42.1564	9.51478	41.6168	9.51478	42.5832	9.51463	41.8935	9.51493	42.1445	9.51483	42.5478	9.51463	42.6304	9.51458	42.9708	9.51468	41.8695	9.51463	42.0371	9.51458	41.5443	9.51453	41.9653
9.51899	42.5515	9.51874	43.4511	9.51829	42.0828	9.51864	42.8997	9.51849	42.9459	9.51834	42.9228	9.51834	43.0267	9.51849	42.7608	9.51854	42.5282	9.51874	43.4282	9.51849	42.7608	9.51874	41.9885	9.51854	42.6679	9.51844	43.1763	9.51854	42.3646	9.51854	42.1299	9.51839	41.6089	9.51869	42.2944	9.51859	43.1763	9.51839	43.291	9.51834	42.5748	9.51844	42.0239	9.51839	42.2474	9.51834	42.5049	9.51829	42.9806
9.52275	42.1025	9.5225	42.1142	9.52205	42.1723	9.5224	41.8106	9.52225	42.3347	9.5221	42.4964	9.5221	41.6932	9.52225	42.6231	9.5223	41.5048	9.5225	41.5756	9.52225	42.6231	9.5225	41.268	9.5223	42.692	9.5222	42.692	9.5223	42.9324	9.5223	42.5425	9.52215	41.7637	9.52245	41.268	9.52235	41.658	9.52215	42.1607	9.5221	41.7871	9.5222	41.5284	9.52215	41.834	9.5221	42.1374	9.52205	41.6344
9.52651	43.0286	9.52626	42.2913	9.52581	42.7685	9.52616	43.1581	9.52601	42.4231	9.52586	43.5677	9.52586	43.4277	9.52601	43.1464	9.52606	43.4744	9.52626	42.9578	9.52601	43.1464	9.52626	42.5782	9.52606	43.3692	9.52596	43.2051	9.52606	42.4111	9.52606	43.3458	9.52591	42.0508	9.52621	42.447	9.52611	42.9224	9.52591	42.7091	9.52586	42.804	9.52596	43.684	9.52591	43.005	9.52586	42.5902	9.52581	42.7447
9.53027	42.0689	9.53002	41.5272	9.52957	41.6315	9.52992	41.2128	9.52977	41.3062	9.52962	41.2128	9.52962	41.724	9.52977	41.0724	9.52982	41.3994	9.53002	41.2712	9.52977	41.0724	9.53002	42.3429	9.52982	41.9198	9.52972	42.9193	9.52982	41.9542	9.52982	41.8738	9.52967	41.4924	9.52997	42.5699	9.52987	42.0345	9.52967	41.5852	9.52962	41.8623	9.52972	41.5504	9.52967	41.724	9.52962	42.046	9.52957	41.5156
9.53404	41.7934	9.53379	41.2181	9.53334	42.2027	9.53369	41.9416	9.53354	41.3915	9.53339	42.4622	9.53339	42.5072	9.53354	42.327	9.53359	42.5633	9.53379	41.4376	9.53354	42.327	9.53379	41.8162	9.53359	40.576	9.53349	41.5987	9.53359	42.0099	9.53359	41.7133	9.53344	41.5872	9.53374	42.4397	9.53364	42.3609	9.53344	42.2932	9.53339	41.6789	9.53349	42.1574	9.53344	42.8764	9.53339	42.5297	9.53334	42.7649
9.5378	41.1888	9.53755	41.8128	9.5371	41.7777	9.53745	41.8945	9.5373	42.1619	9.53715	41.8828	9.53715	42.7032	9.5373	41.7777	9.53735	42.0807	9.53755	42.3354	9.5373	41.7777	9.53755	41.9178	9.53735	41.6136	9.53725	42.5542	9.53735	41.6957	9.53735	41.4135	9.5372	41.8361	9.5375	41.1888	9.5374	41.8478	9.5372	42.3008	9.53715	42.37	9.53725	42.243	9.5372	42.5886	9.53715	41.5901	9.5371	42.0458
9.54156	43.7894	9.54131	43.0193	9.54086	42.8247	9.54121	43.1042	9.54106	43.4422	9.54091	43.8133	9.54091	42.4942	9.54106	43.0072	9.54111	42.1487	9.54131	43.7417	9.54106	43.0072	9.54131	42.6414	9.54111	43.5382	9.54101	43.8014	9.54111	43.4662	9.54111	44.7337	9.54096	42.8247	9.54126	42.8978	9.54116	43.2494	9.54096	43.1042	9.54091	42.8612	9.54101	43.6939	9.54096	43.4301	9.54091	44.4877	9.54086	43.2494
9.54532	42.9133	9.54507	41.1899	9.54462	41.7925	9.54497	41.6825	9.54482	42.4228	9.54467	42.1331	9.54467	42.8061	9.54482	41.817	9.54487	42.8776	9.54507	43.186	9.54482	41.817	9.54507	42.3867	9.54487	42.4949	9.54477	42.2903	9.54487	41.9388	9.54487	41.8657	9.54472	41.9996	9.54502	42.1573	9.54492	42.6747	9.54472	42.7703	9.54467	42.8895	9.54477	42.9133	9.54472	42.8776	9.54467	41.707	9.54462	42.4469
9.54908	43.8978	9.54883	41.7365	9.54838	42.7725	9.54873	42.993	9.54858	42.551	9.54843	42.5159	9.54843	42.7842	9.54858	42.128	9.54863	43.0045	9.54883	43.2008	9.54858	42.128	9.54883	42.4339	9.54863	41.9979	9.54853	43.0623	9.54863	42.5042	9.54863	42.2812	9.54848	42.0571	9.54878	42.2694	9.54868	42.5626	9.54848	43.3158	9.54843	42.2577	9.54853	42.9698	9.54848	43.1431	9.54843	42.3752	9.54838	42.1988
9.55284	42.1551	9.55259	42.8661	9.55214	42.7601	9.55249	41.6018	9.55234	41.9034	9.55219	42.2744	9.55219	42.0833	9.55234	41.771	9.55239	41.3225	9.55259	41.6744	9.55234	41.771	9.55259	41.6623	9.55239	41.8914	9.55229	41.1393	9.55239	41.8312	9.55239	42.1312	9.55224	42.5476	9.55254	41.9034	9.55244	42.5594	9.55224	41.9635	9.55219	42.8896	9.55229	42.2148	9.55224	42.2267	9.55219	42.1192	9.55214	42.7366
9.5566	41.5314	9.55635	43.1642	9.5559	42.3845	9.55625	42.3961	9.5561	41.8841	9.55595	42.4539	9.55595	42.5923	9.5561	41.9893	9.55615	42.036	9.55635	41.7903	9.5561	41.9893	9.55635	41.555	9.55615	42.0127	9.55605	42.5347	9.55615	43.1528	9.55615	42.9135	9.556	42.0593	9.5563	41.8138	9.5562	42.2919	9.556	42.4192	9.55595	41.3777	9.55605	42.4885	9.556	41.5668	9.55595	42.9477	9.5559	41.9426
9.56036	43.4412	9.56011	42.6574	9.55966	42.2172	9.56001	42.3889	9.55986	42.8395	9.55971	42.6817	9.55971	42.4379	9.55986	42.4012	9.55991	43.2735	9.56011	42.2909	9.55986	42.4012	9.56011	42.1187	9.55991	42.7304	9.55981	42.4501	9.55991	43.2135	9.55991	41.8096	9.55976	42.9605	9.56006	41.7847	9.55996	43.1534	9.55976	41.7972	9.55971	42.5478	9.55981	42.6331	9.55976	42.56	9.55971	42.3522	9.55966	42.4134
9.56412	44.3958	9.56387	41.8251	9.56342	41.5825	9.56377	41.5941	9.56362	41.8941	9.56347	41.5477	9.56347	42.2718	9.56362	41.5477	9.56367	41.5245	9.56387	41.9515	9.56362	41.5477	9.56387	41.5245	9.56367	41.4549	9.56357	41.9745	9.56367	42.2604	9.56367	42.0548	9.56352	42.6237	9.56382	41.9286	9.56372	42.0662	9.56352	42.3743	9.56347	42.397	9.56357	42.1692	9.56352	42.1692	9.56347	42.4084	9.56342	42.4538
9.56788	44.0802	9.56763	40.5896	9.56718	40.6012	9.56753	40.4038	9.56738	41.0391	9.56723	41.0162	9.56723	40.8898	9.56738	42.1701	9.56743	40.9933	9.56763	41.0047	9.56738	42.1701	9.56763	41.4838	9.56743	41.165	9.56733	41.5065	9.56743	42.3593	9.56743	40.6591	9.56728	41.1993	9.56758	41.71	9.56748	41.393	9.56728	41.8902	9.56723	41.2336	9.56733	42.0583	9.56728	40.8898	9.56723	42.0247	9.56718	41.71
9.57164	42.3465	9.57139	42.4036	9.57094	41.6203	9.57129	41.4339	9.57114	42.255	9.57099	41.9561	9.57099	41.91	9.57114	41.5389	9.57119	42.1862	9.57139	41.4922	9.57114	41.5389	9.57139	42.3694	9.57119	42.4264	9.57109	41.91	9.57119	41.5272	9.57119	42.1058	9.57104	41.6436	9.57134	42.5745	9.57124	42.0828	9.57104	43.4968	9.57099	41.4222	9.57109	41.8638	9.57104	42.654	9.57099	41.6668	9.57094	41.6203
9.5754	42.3579	9.57515	42.0047	9.5747	41.9312	9.57505	40.9646	9.5749	41.339	9.57475	41.1272	9.57475	41.8576	9.5749	42.5153	9.57495	43.1749	9.57515	42.1755	9.5749	42.5153	9.57515	42.6239	9.57495	41.5126	9.57485	43.0079	9.57495	42.1877	9.57495	42.1877	9.5748	43.9652	9.5751	42.9481	9.575	42.4185	9.5748	41.8822	9.57475	43.0557	9.57485	42.8883	9.5748	43.5187	9.57475	42.3942	9.5747	42.7563
9.57916	42.262	9.57891	43.1245	9.57846	42.6838	9.57881	43.0899	9.57866	43.113	9.57851	42.8699	9.57851	42.7653	9.57866	42.3209	9.57871	42.2031	9.57891	41.8361	9.57866	42.3209	9.57891	42.2267	9.57871	43.2513	9.57861	42.2503	9.57871	42.4617	9.57871	43.3088	9.57856	42.2031	9.57886	42.4265	9.57876	43.1476	9.57856	42.1796	9.57851	42.8118	9.57861	42.2856	9.57856	42.6488	9.57851	41.8123	9.57846	43.1707
9.58292	42.4717	9.58267	42.1716	9.58222	41.659	9.58257	41.7644	9.58242	41.5886	9.58227	41.3767	9.58227	42.4141	9.58242	42.2411	9.58247	41.4475	9.58267	41.5886	9.58242	42.2411	9.58267	41.3177	9.58247	41.1519	9.58237	41.9277	9.58247	41.951	9.58247	41.7527	9.58232	42.3104	9.58262	42.1137	9.58252	42.0441	9.58232	41.4475	9.58227	41.4357	9.58237	41.6003	9.58232	41.9394	9.58227	41.1519	9.58222	42.8153
9.58668	43.0353	9.58643	42.5356	9.58598	42.0183	9.58633	42.2189	9.58618	42.1364	9.58603	41.8523	9.58603	42.1246	9.58618	41.8642	9.58623	42.3717	9.58643	42.5122	9.58618	41.8642	9.58643	42.664	9.58623	43.0584	9.58613	42.3717	9.58623	41.8761	9.58623	43.0122	9.58608	42.5823	9.58638	42.4654	9.58628	42.101	9.58608	42.7106	9.58603	42.266	9.58613	42.0301	9.58608	41.2423	9.58603	42.5823	9.58598	42.1246
9.59044	42.0936	9.59019	41.7806	9.58974	42.2492	9.59009	40.8399	9.58994	42.4637	9.58979	41.7685	9.58979	41.7202	9.58994	42.3804	9.58999	42.4875	9.59019	42.0336	9.58994	42.3804	9.59019	41.9855	9.58999	41.5869	9.58989	41.441	9.58999	42.1295	9.58999	41.5505	9.58984	42.1415	9.59014	42.0936	9.59004	41.4288	9.58984	42.689	9.58979	42.4994	9.58989	42.5943	9.58984	41.9494	9.58979	41.6475	9.58974	43.2764
9.59421	42.2776	9.59396	42.537	9.59351	42.7248	9.59386	41.7419	9.59371	42.6544	9.59356	41.4171	9.59356	42.4664	9.59371	41.5738	9.59376	41.8734	9.59396	42.9932	9.59371	41.5738	9.59396	42.6193	9.59376	42.9816	9.59366	41.4654	9.59376	41.5858	9.59376	42.2539	9.59361	42.9233	9.59391	41.7299	9.59381	41.8376	9.59361	42.3367	9.59356	42.2184	9.59366	43.0513	9.59361	42.7482	9.59356	42.8183	9.59351	41.6939
9.59797	40.9439	9.59772	42.1448	9.59727	41.1281	9.59762	41.7242	9.59747	42.715	9.59732	41.905	9.59732	42.7858	9.59747	41.9771	9.59752	41.8689	9.59772	40.907	9.59747	41.9771	9.59772	42.1807	9.59752	41.8207	9.59742	42.3238	9.59752	42.8094	9.59752	42.1089	9.59737	42.4902	9.59767	41.6637	9.59757	41.953	9.59737	41.5547	9.59732	42.6324	9.59742	41.7	9.59737	42.073	9.59732	41.7845	9.59727	41.953
9.60173	41.5598	9.60148	42.5067	9.60103	42.7867	9.60138	41.7985	9.60123	42.1777	9.60108	41.5957	9.60108	42.2837	9.60123	41.5838	9.60128	43.1457	9.60148	42.4247	9.60123	41.5838	9.60148	42.0477	9.60128	41.739	9.60118	42.3307	9.60128	41.9885	9.60128	42.1305	9.60113	42.9144	9.60143	42.9492	9.60133	42.4129	9.60113	42.7168	9.60108	42.5067	9.60118	42.495	9.60113	42.9028	9.60108	42.5184	9.60103	42.0004
9.60549	41.8102	9.60524	41.8582	9.60479	41.3876	9.60514	42.4185	9.60499	41.7982	9.60484	41.5571	9.60484	41.7741	9.60499	41.4482	9.60504	42.4303	9.60524	42.7018	9.60499	41.4482	9.60524	43.228	9.60504	40.9485	9.60494	41.6175	9.60504	41.0464	9.60504	41.6055	9.60489	42.1333	9.60519	41.5692	9.60509	43.0883	9.60489	41.9062	9.60484	41.5692	9.60494	41.738	9.60489	42.5131	9.60484	42.2524	9.60479	42.5013
9.60925	41.4996	9.609	41.2548	9.60855	41.7551	9.6089	42.3094	9.60875	41.6701	9.6086	42.3453	9.6086	42.2375	9.60875	42.3812	9.6088	42.009	9.609	42.2135	9.60875	42.3812	9.609	42.4767	9.6088	42.3812	9.6087	42.4767	9.6088	43.01	9.6088	42.833	9.60865	41.9608	9.60895	42.0572	9.60885	41.8399	9.60865	42.4886	9.6086	42.3453	9.6087	41.8036	9.60865	42.3094	9.6086	43.4204	9.60855	42.7501
9.61301	40.7617	9.61276	42.3517	9.61231	41.2342	9.61266	41.761	9.61251	41.2704	9.61236	41.5702	9.61236	41.3305	9.61251	42.2695	9.61256	42.6324	9.61276	40.6275	9.61251	42.2695	9.61276	41.8917	9.61256	41.9391	9.61246	42.7604	9.61256	42.4806	9.61256	41.7967	9.61241	41.8798	9.61271	41.5702	9.61261	41.2222	9.61241	42.4103	9.61236	42.5507	9.61246	41.5583	9.61241	41.9983	9.61236	41.9035	9.61231	41.4026
9.61677	42.786	9.61652	41.551	9.61607	41.188	9.61642	41.8512	9.61627	42.9262	9.61612	41.7913	9.61612	40.7972	9.61627	42.2797	9.61632	41.9468	9.61652	42.7977	9.61627	42.2797	9.61652	42.457	9.61632	43.4827	9.61622	41.8871	9.61632	42.6688	9.61632	41.6834	9.61617	41.9468	9.61647	42.3625	9.61637	42.5277	9.61617	42.173	9.61612	42.3271	9.61622	42.1492	9.61617	42.7157	9.61612	41.3699	9.61607	42.9262
9.62053	42.1074	9.62028	41.882	9.61983	41.0777	9.62018	41.2953	9.62003	41.763	9.61988	42.4725	9.61988	41.9177	9.62003	42.2609	9.62008	40.9928	9.62028	40.9198	9.62003	42.2609	9.62028	42.4255	9.62008	41.2591	9.61998	42.2019	9.62008	42.6013	9.62008	41.5717	9.61993	41.9533	9.62023	41.8463	9.62013	42.3433	9.61993	41.6077	9.61988	42.3433	9.61998	41.7391	9.61993	41.3194	9.61988	42.2255	9.61983	42.4373
9.62429	42.3456	9.62404	42.1681	9.62359	41.643	9.62394	42.3101	9.62379	42.4988	9.62364	42.0017	9.62364	42.5576	9.62379	42.0017	9.62384	42.792	9.62404	42.6398	9.62379	42.0017	9.62404	43.1991	9.62384	42.1443	9.62374	42.0968	9.62384	41.8108	9.62384	41.8586	9.62369	43.1296	9.62399	42.1681	9.62389	41.9183	9.62369	41.9779	9.62364	42.0017	9.62374	42.5341	9.62369	41.739	9.62364	42.5459	9.62359	41.5709
9.62805	41.4767	9.6278	40.9299	9.62735	40.738	9.6277	41.6182	9.62755	41.3348	9.6274	42.0165	9.6274	42.1794	9.62755	41.8646	9.6276	41.228	9.6278	40.5815	9.62755	41.8646	9.6278	41.6417	9.6276	41.2399	9.6275	41.7944	9.6276	41.6535	9.6276	41.4767	9.62745	41.6064	9.62775	40.726	9.62765	41.724	9.62745	41.5239	9.6274	41.2992	9.6275	42.1213	9.62745	40.714	9.6274	42.0631	9.62735	41.4649
9.63181	42.006	9.63156	40.855	9.63111	41.5048	9.63146	41.5283	9.63131	41.4227	9.63116	40.8907	9.63116	41.5751	9.63131	42.1794	9.63136	41.8783	9.63156	42.006	9.63131	42.1794	9.63156	41.6219	9.63136	42.0523	9.63126	41.6453	9.63136	41.7153	9.63136	41.6336	9.63121	40.6161	9.63151	41.5283	9.63141	42.0175	9.63121	41.657	9.63116	41.8085	9.63126	42.2601	9.63121	42.7183	9.63116	41.6453	9.63111	41.5985
9.63557	41.5936	9.63532	41.2832	9.63487	41.3063	9.63522	40.5029	9.63507	41.214	9.63492	41.2486	9.63492	40.9357	9.63507	41.5134	9.63512	40.9822	9.63532	40.8308	9.63507	41.5134	9.63532	41.1793	9.63512	40.4676	9.63502	40.7958	9.63512	41.017	9.63512	41.0054	9.63497	41.0866	9.63527	41.0634	9.63517	41.1677	9.63497	41.3409	9.63492	40.7023	9.63502	40.8191	9.63497	40.7257	9.63492	41.2602	9.63487	41.9472
9.63933	42.681	9.63908	40.5202	9.63863	42.0631	9.63898	42.3673	9.63883	43.1301	9.63868	42.3207	9.63868	42.4954	9.63883	42.2506	9.63888	41.9926	9.63908	41.4122	9.63883	42.2506	9.63908	42.0278	9.63888	41.448	9.63878	42.0396	9.63888	42.6231	9.63888	41.7212	9.63873	42.3323	9.63903	41.077	9.63893	42.6463	9.63873	42.309	9.63868	41.7803	9.63878	42.0748	9.63873	41.6738	9.63868	42.9464	9.63863	42.2623
9.6431	41.2287	9.64285	41.4979	9.6424	40.3748	9.64275	41.4161	9.6426	39.7833	9.64244	40.5303	9.64244	40.0862	9.6426	42.054	9.64265	41.217	9.64285	41.3694	9.6426	42.054	9.64285	40.6971	9.64265	41.5911	9.64255	40.6376	9.64265	41.0641	9.64265	41.7421	9.6425	41.5678	9.64279	41.7653	9.6427	41.2287	9.6425	41.7653	9.64244	41.0523	9.64255	41.9503	9.6425	41.6724	9.64244	42.8974	9.6424	42.3637
9.64686	40.8728	9.64661	41.6536	9.64616	41.4747	9.64651	42.3616	9.64636	42.8504	9.64621	42.5834	9.64621	41.259	9.64636	42.1034	9.64641	42.1622	9.64661	41.4029	9.64636	42.1034	9.64661	41.9382	9.64641	41.8909	9.64631	42.0916	9.64641	42.7113	9.64641	41.8909	9.64626	42.0562	9.64656	42.3031	9.64646	41.4149	9.64626	42.0916	9.64621	41.4268	9.64631	41.9027	9.64626	41.9382	9.64621	41.8554	9.64616	42.9197
9.65062	40.7269	9.65037	41.6973	9.64992	41.3187	9.65027	39.9243	9.65012	40.2567	9.64997	40.5747	9.64997	40.5864	9.65012	40.7736	9.65017	41.0876	9.65037	40.5747	9.65012	40.7736	9.65037	40.9949	9.65017	40.0908	9.65007	40.0671	9.65017	41.4338	9.65017	40.5395	9.65002	40.5042	9.65032	40.5395	9.65022	41.0761	9.65002	40.9135	9.64997	41.5027	9.65007	40.4925	9.65002	40.8553	9.64997	41.4912	9.64992	40.6099
9.65438	41.9891	9.65413	41.7266	9.65368	41.1845	9.65403	42.3916	9.65388	41.2814	9.65373	41.7744	9.65373	41.7266	9.65388	41.6427	9.65393	41.2572	9.65413	41.9534	9.65388	41.6427	9.65413	42.8836	9.65393	41.5466	9.65383	42.4151	9.65393	42.2972	9.65393	42.0604	9.65378	41.7744	9.65408	41.6906	9.65398	42.4857	9.65378	42.4975	9.65373	41.9772	9.65383	42.6968	9.65378	42.8836	9.65373	42.4622	9.65368	42.0485
9.65814	41.8146	9.65789	40.7452	9.65744	40.9708	9.65779	41.5352	9.65764	40.7214	9.65749	41.2305	9.65749	41.5469	9.65764	40.9116	9.65769	40.959	9.65789	40.8997	9.65764	40.9116	9.65789	40.3505	9.65769	40.6141	9.65759	41.7914	9.65769	42.0922	9.65769	41.0772	9.65754	40.4346	9.65784	40.5543	9.65774	41.5236	9.65754	41.3597	9.65749	41.3245	9.65759	41.1008	9.65754	41.089	9.65749	41.1362	9.65744	41.8842
9.6619	41.0847	9.66165	40.8151	9.6612	41.0735	9.66155	40.6344	9.6614	41.2746	9.66125	40.691	9.66125	40.8489	9.6614	41.8502	9.66145	41.1518	9.66165	41.1183	9.6614	41.8502	9.66165	40.9277	9.66145	41.4525	9.66135	40.3733	9.66145	41.4414	9.66145	41.0959	9.6613	41.6408	9.6616	41.163	9.6615	41.8172	9.6613	41.2523	9.66125	41.23	9.66135	40.6344	9.6613	42.2659	9.66125	41.163	9.6612	41.3859
9.66942	39.6459	9.66917	40.5607	9.66872	39.9171	9.66907	40.4328	9.66892	39.8738	9.66877	40.9209	9.66877	39.9603	9.66892	40.1327	9.66897	40.4861	9.66917	40.8259	9.66892	40.1327	9.66917	40.1542	9.66897	40.5181	9.66887	40.5819	9.66897	40.6138	9.66897	40.39	9.66882	40.1542	9.66912	39.8521	9.66902	40.667	9.66882	40.2723	9.66877	40.3687	9.66887	39.8954	9.66882	40.942	9.66877	40.4968	9.66872	40.3473
9.67318	41.3753	9.67293	42.0733	9.67248	41.9882	9.67283	41.5847	9.67268	42.0976	9.67253	42.2188	9.67253	41.7808	9.67268	41.1028	9.67273	41.3382	9.67293	42.1582	9.67268	41.1028	9.67293	41.7808	9.67273	42.2067	9.67263	41.8541	9.67273	41.0903	9.67273	40.8909	9.67258	41.9273	9.67288	41.8541	9.67278	42.2671	9.67258	42.1461	9.67253	41.6092	9.67263	41.1649	9.67258	42.3034	9.67253	42.2551	9.67248	41.6951
9.67694	41.9245	9.67669	42.1877	9.67624	41.9845	9.67659	41.6839	9.67644	41.454	9.67629	41.174	9.67629	41.6839	9.67644	41.6356	9.67649	41.8285	9.67669	40.806	9.67644	41.6356	9.67669	42.1161	9.67649	41.4783	9.67639	41.8044	9.67649	41.708	9.67649	41.8285	9.67634	42.5794	9.67664	41.5752	9.67654	42.0444	9.67634	41.2838	9.67629	41.9485	9.67639	42.7327	9.67634	42.603	9.67629	42.4729	9.67624	41.8044
9.6807	41.5393	9.68045	41.481	9.68	41.8646	9.68035	40.7744	9.6802	40.6197	9.68005	41.6907	9.68005	41.1527	9.6802	40.7981	9.68025	40.7149	9.68045	40.3205	9.6802	40.7981	9.68045	40.56	9.68025	41.6907	9.68015	40.4524	9.68025	41.8067	9.68025	40.5839	9.6801	41.5277	9.6804	40.7506	9.6803	41.6558	9.6801	41.6092	9.68005	41.2233	9.68015	41.2937	9.6801	40.7744	9.68005	41.4693	9.68	40.7387
9.68446	41.2145	9.68421	40.3262	9.68376	41.2382	9.68411	41.167	9.68396	40.7487	9.68381	41.8626	9.68381	41.9794	9.68396	42.3741	9.68401	41.2145	9.68421	41.4395	9.68396	42.3741	9.68421	42.0958	9.68401	42.1075	9.68391	41.0598	9.68401	40.8687	9.68401	40.5199	9.68386	41.0479	9.68416	40.7367	9.68406	41.2026	9.68386	41.6751	9.68381	41.9561	9.68391	41.769	9.68386	41.9561	9.68381	41.769	9.68376	42.0609
9.68823	41.5142	9.68797	41.3563	9.68753	41.768	9.68788	41.0878	9.68773	41.5021	9.68757	41.2101	9.68757	41.4536	9.68773	41.4414	9.68777	41.5748	9.68797	41.5869	9.68773	41.4414	9.68797	41.3928	9.68777	41.3685	9.68768	40.8175	9.68777	41.1	9.68777	41.2711	9.68762	40.3214	9.68792	40.9406	9.68782	41.3198	9.68762	41.4657	9.68757	41.6353	9.68768	41.6474	9.68762	41.6232	9.68757	41.49	9.68753	40.7928
9.69199	40.4112	9.69174	41.7331	9.69129	41.3918	9.69164	41.4508	9.69149	41.309	9.69134	41.0238	9.69134	41.9902	9.69149	41.5687	9.69154	42.4422	9.69174	40.7246	9.69149	41.5687	9.69174	41.1428	9.69154	42.4883	9.69144	42.1414	9.69154	40.2292	9.69154	41.4036	9.69139	40.5802	9.69169	41.1428	9.69159	41.5333	9.69139	41.1072	9.69134	41.2971	9.69144	42.5574	9.69139	41.9436	9.69134	41.4862	9.69129	40.9402
9.69575	41.4407	9.6955	40.1206	9.69505	40.537	9.6954	40.7435	9.69525	41.2855	9.6951	41.714	9.6951	40.792	9.69525	41.0335	9.6953	41.3214	9.6955	41.2616	9.69525	41.0335	9.6955	40.9491	9.6953	41.5003	9.6952	40.476	9.6953	41.6073	9.6953	41.5003	9.69515	40.9008	9.69545	41.0094	9.69535	41.8559	9.69515	41.7259	9.6951	41.3094	9.6952	40.4638	9.69515	41.3453	9.6951	41.7495	9.69505	40.8767
9.69951	40.9817	9.69926	40.3917	9.69881	41.32	9.69916	40.1892	9.69901	41.7247	9.69886	40.7349	9.69886	41.3548	9.69901	40.5814	9.69906	40.7349	9.69926	41.8511	9.69901	40.5814	9.69926	41.8511	9.69906	41.2967	9.69896	40.9817	9.69906	41.6902	9.69906	41.0051	9.69891	40.5696	9.69921	40.9465	9.69911	41.517	9.69891	41.1687	9.69886	41.6902	9.69896	41.5748	9.69891	41.4823	9.69886	42.2281	9.69881	41.621
9.70327	41.798	9.70302	40.6963	9.70257	40.0907	9.70292	39.6022	9.70277	40.3514	9.70262	41.0141	9.70262	41.438	9.70277	40.9653	9.70282	41.1842	9.70302	41.172	9.70277	40.9653	9.70302	40.8433	9.70282	42.1075	9.70272	42.0481	9.70282	41.1113	9.70282	41.0992	9.70267	42.0719	9.70297	41.438	9.70287	41.3656	9.70267	42.2141	9.70262	41.2689	9.70272	41.6903	9.70267	41.5583	9.70262	41.4259	9.70257	40.9166
9.70703	41.0742	9.70678	40.6772	9.70633	40.6889	9.70668	40.8762	9.70653	41.0394	9.70638	40.3237	9.70638	41.1671	9.70653	40.7593	9.70658	41.3753	9.70678	41.72	9.70653	40.7593	9.70678	41.6284	9.70658	40.9462	9.70648	40.6537	9.70658	41.7887	9.70658	40.5008	9.70643	41.0626	9.70673	42.0847	9.70663	40.4183	9.70643	41.8001	9.70638	41.1439	9.70648	41.6857	9.70643	42.2997	9.70638	41.6628	9.70633	41.3638
9.71079	41.8079	9.71054	41.2223	9.71009	40.4078	9.71044	41.7367	9.71029	41.15	9.71014	41.3064	9.71014	41.962	9.71029	40.9081	9.71034	41.6057	9.71054	41.4384	9.71029	40.9081	9.71054	41.2463	9.71034	41.4024	9.71024	40.9687	9.71034	40.7623	9.71034	41.4264	9.71019	40.9081	9.71049	41.3064	9.71039	41.891	9.71019	41.1982	9.71014	40.2109	9.71024	41.7842	9.71019	40.7501	9.71014	40.4692	9.71009	40.8717
9.71455	41.7979	9.7143	40.6846	9.71385	42.0453	9.7142	40.8299	9.71405	41.0349	9.7139	40.5509	9.7139	42.9402	9.71405	41.1671	9.7141	41.047	9.7143	41.071	9.71405	41.1671	9.7143	41.095	9.7141	41.3585	9.714	41.3585	9.7141	40.9747	9.7141	41.7624	9.71395	42.1157	9.71425	41.7506	9.71415	41.2988	9.71395	41.8215	9.7139	40.842	9.714	41.4777	9.71395	41.4182	9.7139	41.6796	9.71385	41.727
9.71831	41.6949	9.71806	41.023	9.71761	41.3175	9.71796	41.3664	9.71781	40.6146	9.71766	41.2441	9.71766	40.949	9.71781	40.8131	9.71786	41.3053	9.71806	41.7312	9.71781	40.8131	9.71806	41.3297	9.71786	41.7312	9.71776	40.1643	9.71786	41.1582	9.71786	41.6585	9.71771	40.465	9.71801	41.4396	9.71791	41.0353	9.71771	41.7554	9.71766	41.5492	9.71776	41.3053	9.71771	41.5005	9.71766	41.6949	9.71761	41.7433
9.72207	40.8456	9.72182	41.1538	9.72137	41.2482	9.72172	41.4597	9.72157	41.1183	9.72142	41.4597	9.72142	40.5949	9.72157	41.6819	9.72162	41.4011	9.72182	40.1496	9.72157	41.6819	9.72182	41.1656	9.72162	40.8693	9.72152	40.6786	9.72162	42.353	9.72162	41.0473	9.72147	41.9841	9.72177	40.451	9.72167	40.786	9.72147	40.3909	9.72142	41.4597	9.72152	40.6906	9.72147	41.3776	9.72142	40.1979	9.72137	41.5066
9.72583	40.9707	9.72558	41.212	9.72513	40.3123	9.72548	40.7524	9.72533	40.3	9.72518	41.1157	9.72518	41.236	9.72533	40.4473	9.72538	40.435	9.72558	41.2721	9.72533	40.4473	9.72558	40.2877	9.72538	40.5818	9.72528	40.3614	9.72538	40.7524	9.72538	41.8209	9.72523	40.4473	9.72553	40.886	9.72543	40.6794	9.72523	41.6784	9.72518	40.7038	9.72528	40.5452	9.72523	41.236	9.72518	41.1999	9.72513	41.38
9.72959	41.5987	9.72934	41.1684	9.72889	40.011	9.72924	41.0842	9.72909	40.867	9.72894	41.4915	9.72894	41.824	9.72909	41.2884	9.72914	40.6972	9.72934	41.6462	9.72909	41.2884	9.72934	41.0601	9.72914	41.5987	9.72904	42.4463	9.72914	41.7056	9.72914	42.2828	9.72899	41.4438	9.72929	41.3722	9.72919	41.4796	9.72899	40.1836	9.72894	42.1422	9.72904	40.9033	9.72899	42.5743	9.72894	41.6581	9.72889	40.8306
9.73336	40.9325	9.73311	40.2716	9.73266	41.1626	9.73301	41.1143	9.73286	41.3554	9.73271	42.4938	9.73271	40.3948	9.73286	40.7378	9.73291	40.5666	9.73311	40.689	9.73286	40.7378	9.73311	41.3794	9.73291	41.3193	9.73281	40.4685	9.73291	40.7256	9.73291	40.6034	9.73276	41.1264	9.73306	40.9568	9.73296	41.8216	9.73276	40.5789	9.73271	40.8353	9.73281	42.0823	9.73276	41.4754	9.73271	41.5233	9.73266	40.1975
9.73712	40.5543	9.73687	40.8182	9.73642	39.662	9.73677	40.2997	9.73662	40.0324	9.73647	40.2664	9.73647	40.6975	9.73662	39.9989	9.73667	40.0659	9.73687	40.488	9.73662	39.9989	9.73687	39.8083	9.73667	40.4659	9.73657	39.8308	9.73667	40.3885	9.73667	40.8949	9.73652	40.7304	9.73682	40.8182	9.73672	40.0101	9.73652	40.0994	9.73647	40.3774	9.73657	39.8757	9.73652	40.0436	9.73647	40.5874	9.73642	40.7634
9.74088	40.9997	9.74063	40.0788	9.74018	39.9091	9.74053	40.7387	9.74038	40.3801	9.74023	41.0234	9.74023	40.1151	9.74038	41.353	9.74043	40.8813	9.74063	40.6076	9.74038	41.353	9.74063	39.592	9.74043	40.2478	9.74033	40.6672	9.74043	41.165	9.74043	40.2357	9.74028	39.9334	9.74058	39.7265	9.74048	40.9642	9.74028	41.3882	9.74023	40.4521	9.74033	40.5478	9.74028	40.5119	9.74023	40.5119	9.74018	41.3413
9.74464	40.6195	9.74439	41.4547	9.74394	41.4434	9.74429	39.8141	9.74414	40.6542	9.74399	39.8612	9.74399	40.9189	9.74414	40.4225	9.74419	40.9877	9.74439	41.2503	9.74414	40.4225	9.74439	40.9189	9.74419	40.827	9.74409	41.1478	9.74419	40.2013	9.74419	40.1779	9.74404	40.3412	9.74434	40.2829	9.74424	41.1706	9.74404	40.6079	9.74399	40.9074	9.74409	39.7551	9.74404	40.5153	9.74399	40.469	9.74394	40.213
9.7484	40.2498	9.74815	40.4987	9.7477	40.2736	9.74805	40.2022	9.7479	39.9275	9.74775	40.2498	9.74775	40.6638	9.7479	40.4159	9.74795	39.6267	9.74815	40.4632	9.7479	40.4159	9.74815	39.7834	9.74795	39.5058	9.74785	39.9035	9.74795	40.4632	9.74795	40.922	9.7478	40.8869	9.7481	40.6756	9.748	39.9754	9.7478	39.5905	9.74775	40.4396	9.74785	41.0038	9.7478	40.5814	9.74775	40.922	9.7477	40.8283
9.75216	40.1989	9.75191	40.7512	9.75146	41.2118	9.75181	40.739	9.75166	40.9457	9.75151	40.6413	9.75151	41.3562	9.75166	41.5719	9.75171	41.6912	9.75191	41.7389	9.75166	41.5719	9.75191	40.8972	9.75171	41.0306	9.75161	40.1247	9.75171	41.2961	9.75171	41.4522	9.75156	41.3201	9.75186	40.8729	9.75176	41.8459	9.75156	41.4522	9.75151	41.3682	9.75161	41.6197	9.75156	41.9999	9.75151	41.8102	9.75146	41.6197
9.75592	41.0973	9.75567	41.5001	9.75522	41.0851	9.75557	41.415	9.75542	39.789	9.75527	40.9499	9.75527	40.8266	9.75542	40.7649	9.75547	40.2423	9.75567	42.139	9.75542	40.7649	9.75567	41.5244	9.75547	41.4028	9.75537	40.7278	9.75547	41.5001	9.75547	40.0163	9.75532	41.9471	9.75562	41.1464	9.75552	41.6214	9.75532	41.0851	9.75527	40.8883	9.75537	41.7665	9.75532	40.5542	9.75527	41.4637	9.75522	41.8027
9.75968	41.4134	9.75943	41.353	9.75898	40.5715	9.75933	41.0617	9.75918	41.7023	9.75903	41.9177	9.75903	40.903	9.75918	40.5345	9.75923	41.1468	9.75943	40.7805	9.75918	40.5345	9.75943	41.4496	9.75923	41.7023	9.75913	41.5461	9.75923	41.9296	9.75923	41.4738	9.75908	41.5942	9.75938	41.2197	9.75928	42.3334	9.75908	41.2682	9.75903	42.1201	9.75913	41.7982	9.75908	42.0131	9.75903	41.3167	9.75898	41.0617
9.76344	41.0564	9.76319	41.0197	9.76274	40.2786	9.76309	40.1788	9.76294	41.0075	9.76279	40.7619	9.76279	41.4944	9.76294	40.6509	9.76299	40.934	9.76319	40.8234	9.76294	40.6509	9.76319	40.5891	9.76299	42.1787	9.76289	40.9707	9.76299	41.9159	9.76299	41.0809	9.76284	40.6014	9.76314	40.3409	9.76304	40.9585	9.76284	40.6138	9.76279	41.2638	9.76289	41.3732	9.76284	40.9952	9.76279	40.848	9.76274	41.5186
9.7672	39.7885	9.76695	40.3478	9.7665	40.7324	9.76685	41.6201	9.7667	40.4202	9.76655	40.7444	9.76655	40.6126	9.7667	40.372	9.76675	41.9932	9.76695	40.3237	9.7667	40.372	9.76695	40.9353	9.76675	40.971	9.76665	41.538	9.76675	41.1016	9.76675	42.2016	9.7666	40.2995	9.7669	40.3961	9.7668	40.8876	9.7666	40.9591	9.76655	41.8187	9.76665	40.7444	9.7666	41.3852	9.76655	41.538	9.7665	41.4793
9.77097	40.1075	9.77072	40.9896	9.77027	40.4965	9.77062	40.9417	9.77047	40.4359	9.77032	40.0464	9.77032	40.8219	9.77047	40.8219	9.77052	40.3874	9.77072	40.5932	9.77047	40.8219	9.77072	39.69	9.77052	40.7978	9.77042	39.9729	9.77052	41.5005	9.77052	40.1807	9.77037	40.266	9.77067	40.3632	9.77057	40.1075	9.77037	40.9537	9.77032	40.351	9.77042	39.8624	9.77037	41.0851	9.77032	40.8818	9.77027	40.9297
9.77473	41.4955	9.77448	41.5942	9.77403	41.6066	9.77438	41.7542	9.77423	40.8728	9.77408	41.6928	9.77408	41.1105	9.77423	41.9626	9.77428	40.5326	9.77448	41.4336	9.77423	41.9626	9.77448	41.4088	9.77428	41.9626	9.77418	41.073	9.77428	41.5572	9.77428	41.8647	9.77413	41.6805	9.77443	41.742	9.77433	41.8034	9.77413	41.0855	9.77408	41.7665	9.77418	42.2307	9.77413	41.2351	9.77408	43.3578	9.77403	41.9014
9.77849	39.6705	9.77824	41.114	9.77779	39.8148	9.77814	40.3513	9.77799	40.9392	9.77784	40.292	9.77784	39.9705	9.77799	39.7908	9.77804	40.4105	9.77824	40.1494	9.77799	39.7908	9.77824	40.611	9.77804	41.1837	9.77794	40.611	9.77804	40.4223	9.77804	40.292	9.77789	40.3986	9.77819	40.4813	9.77809	40.4105	9.77789	40.0422	9.77784	40.8574	9.77794	41.1837	9.77789	40.8106	9.77784	41.0907	9.77779	40.5285
9.78225	40.0762	9.782	40.4551	9.78155	40.6489	9.7819	40.0532	9.78175	39.6356	9.7816	40.3406	9.7816	40.8531	9.78175	40.4208	9.7818	39.8681	9.782	40.6261	9.78175	40.4208	9.782	40.1108	9.7818	40.6147	9.7817	40.2603	9.7818	40.0185	9.7818	41.3704	9.78165	39.8565	9.78195	40.887	9.78185	38.452	9.78165	40.5578	9.7816	40.4093	9.7817	40.5122	9.78165	40.0878	9.7816	41.7376	9.78155	40.2833
9.78601	40.9932	9.78576	40.4436	9.78531	40.5664	9.78566	39.5234	9.78551	40.3944	9.78536	39.8492	9.78536	39.5612	9.78551	40.8961	9.78556	40.7133	9.78576	41.0417	9.78551	40.8961	9.78576	39.0171	9.78556	41.0175	9.78546	41.066	9.78556	39.9862	9.78556	40.7621	9.78541	41.2472	9.78571	39.9862	9.78561	39.8866	9.78541	40.823	9.78536	41.5955	9.78546	40.7987	9.78541	40.8596	9.78536	41.4637	9.78531	40.5174
9.78977	41.0024	9.78952	41.8609	9.78907	40.7414	9.78942	40.654	9.78927	41.5685	9.78912	41.5563	9.78912	41.2864	9.78927	42.103	9.78932	41.6784	9.78952	41.0643	9.78927	42.103	9.78952	41.2372	9.78932	41.9094	9.78922	41.5808	9.78932	41.2495	9.78932	41.0272	9.78917	40.704	9.78947	41.1879	9.78937	40.9032	9.78917	42.0063	9.78912	42.1633	9.78922	41.3356	9.78917	41.3233	9.78912	41.873	9.78907	41.0272
9.79353	40.8507	9.79328	40.8259	9.79283	40.4393	9.79318	40.7016	9.79303	39.2182	9.79288	41.024	9.79288	40.7638	9.79303	40.6642	9.79308	41.0487	9.79328	40.5144	9.79303	40.6642	9.79328	41.3194	9.79308	41.2334	9.79298	40.6018	9.79308	41.7707	9.79308	41.4541	9.79293	41.258	9.79323	40.6268	9.79313	40.6018	9.79293	40.925	9.79288	41.3684	9.79298	41.5883	9.79293	40.714	9.79288	41.5274	9.79283	41.061
9.79729	41.7846	9.79704	40.1759	9.79659	40.7593	9.79694	40.964	9.79679	41.4773	9.79664	40.3469	9.79664	41.1438	9.79679	40.59	9.79684	40.5779	9.79704	41.299	9.79679	40.59	9.79704	41.2632	9.79684	39.8933	9.79674	41.4535	9.79684	41.4298	9.79684	40.1636	9.79669	40.0287	9.79699	40.6143	9.79689	40.5536	9.79669	41.1438	9.79664	41.5721	9.79674	41.072	9.79669	40.7231	9.79664	40.8919	9.79659	40.3591
9.80105	40.4165	9.8008	40.2222	9.80035	41.1015	9.8007	39.4973	9.80055	38.8474	9.8004	40.622	9.8004	39.8798	9.80055	41.4576	9.8006	40.2587	9.8008	41.2205	9.80055	41.4576	9.8008	40.21	9.8006	40.5375	9.8005	40.4165	9.8006	39.9779	9.8006	39.7445	9.80045	40.7063	9.80075	40.6702	9.80065	40.5738	9.80045	39.7691	9.8004	40.1613	9.8005	39.9412	9.80045	40.3195	9.8004	40.5255	9.80035	40.5134
9.80481	39.574	9.80456	40.6426	9.80411	41.0378	9.80446	40.5805	9.80431	40.593	9.80416	41.0746	9.80416	41.8894	9.80431	41.0869	9.80436	41.9495	9.80456	41.672	9.80431	41.0869	9.80456	41.2951	9.80436	41.8412	9.80426	41.1728	9.80436	40.8654	9.80436	41.1973	9.80421	40.9147	9.80451	40.5308	9.80441	41.1483	9.80421	40.9393	9.80416	42.2133	9.80426	41.5265	9.80421	41.3317	9.80416	41.9134	9.80411	41.8532
9.80858	40.014	9.80833	40.0389	9.80788	39.6392	9.80823	40.6556	9.80808	40.8388	9.80793	41.0091	9.80793	39.902	9.80808	41.2752	9.80813	38.9939	9.80833	40.3607	9.80808	41.2752	9.80833	40.5698	9.80813	40.1382	9.80803	40.8997	9.80813	39.7896	9.80813	39.9643	9.80798	40.5821	9.80828	40.6433	9.80818	40.2373	9.80798	40.7656	9.80793	41.1786	9.80803	40.5698	9.80798	39.902	9.80793	40.9969	9.80788	40.9848
9.81234	40.7637	9.81209	41.0855	9.81164	40.2217	9.81199	39.9419	9.81184	40.0882	9.81169	40.1246	9.81169	40.1003	9.81184	40.7518	9.81189	40.919	9.81209	40.7278	9.81184	40.7518	9.81209	40.8952	9.81189	41.3459	9.81179	39.9053	9.81189	40.0151	9.81189	40.8832	9.81174	40.7637	9.81204	40.9309	9.81194	41.3459	9.81174	40.4997	9.81169	40.1125	9.81179	40.9667	9.81174	40.4273	9.81169	39.9541	9.81164	40.4756
9.8161	40.9623	9.81585	40.1955	9.8154	41.2747	9.81575	40.171	9.8156	39.7135	9.81545	40.2324	9.81545	39.3638	9.8156	39.9367	9.81565	40.3549	9.81585	40.5868	9.8156	39.9367	9.81585	40.769	9.81565	40.7811	9.81555	40.0108	9.81565	41.3465	9.81565	40.5015	9.8155	40.5503	9.8158	39.9985	9.8157	41.0587	9.8155	40.8416	9.81545	39.6886	9.81555	40.3549	9.8155	40.4161	9.81545	40.8658	9.8154	40.8053
9.81986	39.8431	9.81961	40.4136	9.81916	40.4383	9.81951	41.2186	9.81936	41.2306	9.81921	40.3643	9.81921	40.9641	9.81936	41.2789	9.81941	41.2065	9.81961	41.6511	9.81936	41.2789	9.81961	41.0006	9.81941	42.1738	9.81931	40.6347	9.81941	41.3512	9.81941	40.9155	9.81926	41.3392	9.81956	41.4354	9.81946	41.4714	9.81926	40.0425	9.81921	41.5074	9.81931	41.9252	9.81926	41.5554	9.81921	40.426	9.81916	41.2065
9.82362	39.5748	9.82337	40.4655	9.82292	40.9839	9.82327	39.5155	9.82312	39.1219	9.82297	39.3132	9.82297	39.4204	9.82312	38.9176	9.82317	39.7875	9.82337	40.1163	9.82312	38.9176	9.82337	40.3145	9.82317	40.2214	9.82307	40.0929	9.82317	39.9052	9.82317	39.4442	9.82302	39.8111	9.82332	39.6458	9.82322	40.046	9.82302	39.7522	9.82297	40.8233	9.82307	41.2464	9.82302	40.3611	9.82297	39.7285	9.82292	39.7049
9.82738	39.9728	9.82713	40.1379	9.82668	39.6048	9.82703	39.5571	9.82688	40.536	9.82673	40.2554	9.82673	40.1731	9.82688	40.861	9.82693	40.7916	9.82713	40.1261	9.82688	40.861	9.82713	40.7568	9.82693	39.8781	9.82683	39.6644	9.82693	40.4777	9.82693	40.1614	9.82678	40.6756	9.82708	41.4008	9.82698	40.3257	9.82678	40.4777	9.82673	40.466	9.82683	40.2319	9.82678	41.2637	9.82673	40.1025	9.82668	41.0456
9.83114	40.3446	9.83089	40.2258	9.83044	39.7952	9.83079	39.9153	9.83064	39.8553	9.83049	39.6627	9.83049	39.9033	9.83064	39.4086	9.83069	39.7832	9.83089	40.4157	9.83064	39.4086	9.83089	40.1186	9.83069	40.2496	9.83059	39.723	9.83069	39.6386	9.83069	41.0386	9.83054	40.1901	9.83084	39.6024	9.83074	40.2139	9.83054	40.1901	9.83049	40.0708	9.83059	39.6024	9.83054	40.8633	9.83049	39.9512	9.83044	40.2734
9.8349	40.782	9.83465	40.37	9.8342	40.4327	9.83455	40.2066	9.8344	40.2192	9.83425	41.239	9.83425	40.8068	9.8344	40.6451	9.83445	40.6077	9.83465	40.2947	9.8344	40.6451	9.83465	40.9926	9.83445	41.1898	9.83435	41.5328	9.83445	41.0173	9.83445	41.8246	9.8343	41.1652	9.8346	41.4962	9.8345	42.1624	9.8343	41.7033	9.83425	41.6303	9.83435	40.782	9.8343	41.7518	9.83425	41.6789	9.8342	41.7275
9.83866	39.7248	9.83841	40.5047	9.83796	39.6651	9.83831	39.8677	9.83816	39.3893	9.83801	39.5095	9.83801	39.148	9.83816	39.844	9.83821	40.27	9.83841	39.1722	9.83816	39.844	9.83841	39.7844	9.83821	39.7487	9.83811	39.8202	9.83821	40.2817	9.83821	40.093	9.83806	40.7847	9.83836	39.9271	9.83826	40.1048	9.83806	39.7487	9.83801	40.0102	9.83811	40.0457	9.83806	40.9008	9.83801	40.1875	9.83796	39.9509
9.84243	40.0851	9.84218	40.6272	9.84173	40.3694	9.84208	40.5292	9.84193	40.147	9.84178	40.5414	9.84178	40.3817	9.84193	41.2347	9.84198	40.9199	9.84218	40.2954	9.84193	41.2347	9.84218	40.8348	9.84198	40.5169	9.84188	40.9321	9.84198	40.4309	9.84198	41.4992	9.84183	41.3552	9.84213	40.7738	9.84203	41.307	9.84183	40.4309	9.84178	39.1184	9.84188	40.9685	9.84183	41.2347	9.84178	40.283	9.84173	41.6309
9.84619	39.7558	9.84594	40.6658	9.84549	40.9274	9.84584	40.5406	9.84569	39.9598	9.84554	40.3395	9.84554	40.2512	9.84569	41.039	9.84574	40.0994	9.84594	40.1627	9.84569	41.039	9.84594	40.3773	9.84574	40.2133	9.84564	40.6783	9.84574	40.7781	9.84574	41.0267	9.84559	40.2512	9.84589	41.2368	9.84579	40.9026	9.84559	40.3773	9.84554	41.8122	9.84564	40.3773	9.84559	40.6283	9.84554	40.4276	9.84549	40.3773
9.84995	40.7699	9.8497	40.9411	9.84925	40.2644	9.8496	41.3902	9.84945	40.1402	9.8493	39.6519	9.8493	39.8153	9.84945	41.233	9.8495	40.4007	9.8497	40.4377	9.84945	41.233	9.8497	40.8434	9.8495	40.8923	9.8494	41.4505	9.8495	40.2396	9.8495	41.1359	9.84935	41.0873	9.84965	41.4264	9.84955	40.7086	9.84935	40.9167	9.8493	40.7577	9.8494	40.9533	9.84935	41.1238	9.8493	41.2693	9.84925	40.1775
9.85371	39.7148	9.85346	40.1537	9.85301	40.2022	9.85336	39.9105	9.85321	39.1345	9.85306	39.9349	9.85306	39.6166	9.85321	40.2506	9.85326	40.5279	9.85346	39.6043	9.85321	40.2506	9.85346	39.4442	9.85326	39.5797	9.85316	39.1345	9.85326	39.5305	9.85326	40.1658	9.85311	39.9349	9.85341	40.2143	9.85331	39.678	9.85311	40.0688	9.85306	40.2385	9.85316	39.8739	9.85311	40.3714	9.85306	40.3593	9.85301	39.9349
9.85747	40.3589	9.85722	41.4289	9.85677	39.1952	9.85712	40.9222	9.85697	40.3463	9.85682	40.7353	9.85682	40.5726	9.85697	40.4973	9.85702	40.7977	9.85722	40.5475	9.85697	40.4973	9.85722	40.8725	9.85702	41.8809	9.85692	40.4219	9.85702	41.1825	9.85702	40.86	9.85687	41.3182	9.85717	41.3182	9.85707	39.9662	9.85687	40.2579	9.85682	41.1825	9.85692	40.0679	9.85687	41.0712	9.85682	40.8226	9.85677	41.7592
9.86123	39.8827	9.86098	40.0701	9.86053	39.5809	9.86088	39.4038	9.86073	40.3559	9.86058	39.6439	9.86058	40.0576	9.86073	40.5904	9.86078	39.6187	9.86098	40.0826	9.86073	40.5904	9.86098	40.1324	9.86078	40.6765	9.86068	40.1946	9.86078	41.0556	9.86078	40.4425	9.86063	39.9327	9.86093	39.7949	9.86083	39.9702	9.86063	40.9215	9.86058	41.165	9.86068	40.5904	9.86063	40.4425	9.86058	39.2768	9.86053	39.7572
9.86499	40.1288	9.86474	39.7929	9.86429	39.6118	9.86464	39.2716	9.86449	40.081	9.86434	40.71	9.86434	40.4974	9.86449	39.3447	9.86454	41.0034	9.86474	39.5028	9.86449	39.3447	9.86474	40.2123	9.86454	40.2719	9.86444	40.4738	9.86454	40.5566	9.86454	41.1435	9.86439	39.3934	9.86469	40.6157	9.86459	39.8651	9.86439	40.9683	9.86434	40.7688	9.86444	40.6864	9.86439	40.2362	9.86434	40.1407	9.86429	41.3295
9.86875	38.8928	9.8685	40.8671	9.86805	38.2544	9.8684	39.1774	9.86825	39.9465	9.8681	40.4154	9.8681	40.2597	9.86825	40.1155	9.8683	40.0793	9.8685	41.6518	9.86825	40.1155	9.8685	40.019	9.8683	39.6309	9.8682	40.6657	9.8683	40.0311	9.8683	39.7283	9.86815	40.4274	9.86845	39.3127	9.86835	40.0914	9.86815	40.8317	9.8681	39.9465	9.8682	40.5229	9.86815	40.5705	9.8681	40.6538	9.86805	39.6796
9.87251	40.6723	9.87226	39.0405	9.87181	40.2674	9.87216	40.3413	9.87201	40.7089	9.87186	40.181	9.87186	40.0448	9.87201	40.6479	9.87206	40.218	9.87226	39.846	9.87201	40.6479	9.87226	39.6711	9.87206	39.9579	9.87196	40.8186	9.87206	40.7577	9.87206	40.4397	9.87191	40.7089	9.87221	40.8064	9.87211	40.7699	9.87191	41.5422	9.87186	40.6479	9.87196	40.8794	9.87191	40.55	9.87186	40.7821	9.87181	40.1934
9.87628	40.1888	9.87603	40.1021	9.87558	39.7531	9.87593	38.9949	9.87578	39.5775	9.87563	38.9567	9.87563	39.6529	9.87578	39.7656	9.87583	40.4111	9.87603	39.6026	9.87578	39.7656	9.87603	39.3632	9.87583	40.5464	9.87573	40.8277	9.87583	39.8282	9.87583	40.4849	9.87568	39.6026	9.87598	40.1145	9.87588	40.3495	9.87568	40.6812	9.87563	40.0276	9.87573	39.5901	9.87568	39.6403	9.87563	40.4972	9.87558	40.7789
9.88004	39.8287	9.87979	40.669	9.87934	39.4398	9.87969	40.9615	9.87954	40.5955	9.87939	40.4359	9.87939	40.3867	9.87954	40.7423	9.87959	40.5219	9.87979	40.7667	9.87954	40.7423	9.87979	40.4728	9.87959	40.7423	9.87949	40.1273	9.87959	41.993	9.87959	40.152	9.87944	39.9534	9.87974	40.6445	9.87964	40.9857	9.87944	40.4851	9.87939	40.9615	9.87949	40.4359	9.87944	41.4444	9.87939	40.0652	9.87934	41.2036
9.8838	40.2825	9.88355	39.8136	9.8831	40.0734	9.88345	39.2512	9.8833	40.1965	9.88315	40.1842	9.88315	39.9746	9.8833	38.8717	9.88335	40.2825	9.88355	40.258	9.8833	38.8717	9.88355	39.5646	9.88335	39.6145	9.88325	40.7945	9.88335	40.6002	9.88335	40.024	9.8832	40.405	9.8835	41.0241	9.8834	40.2948	9.8832	40.5027	9.88315	39.9004	9.88325	40.2088	9.8832	40.4295	9.88315	39.7266	9.8831	39.6893
9.88756	39.5378	9.88731	39.5378	9.88686	40.996	9.88721	39.1712	9.88706	40.224	9.88691	40.3352	9.88691	39.9634	9.88706	40.2611	9.88711	40.7647	9.88731	40.3722	9.88706	40.2611	9.88731	39.9385	9.88711	40.8501	9.88701	40.4707	9.88711	40.5689	9.88711	40.1992	9.88696	41.0203	9.88726	40.996	9.88716	40.7403	9.88696	40.9717	9.88691	40.8988	9.88701	39.9758	9.88696	41.1172	9.88691	41.6584	9.88686	42.1219
9.89132	39.0364	9.89107	38.8612	9.89062	38.6971	9.89097	38.7441	9.89082	39.2455	9.89067	38.4378	9.89067	38.9781	9.89082	38.2718	9.89087	38.2481	9.89107	39.3033	9.89082	38.2718	9.89107	39.5915	9.89087	38.9197	9.89077	38.6501	9.89087	39.8548	9.89087	39.4304	9.89072	38.6736	9.89102	38.1648	9.89092	39.6604	9.89072	38.7206	9.89067	38.3904	9.89077	39.338	9.89072	39.8206	9.89067	39.9688	9.89062	39.4765
9.89508	39.1707	9.89483	39.9649	9.89438	39.7222	9.89473	39.9164	9.89458	40.0736	9.89443	39.8073	9.89443	39.3922	9.89458	40.3262	9.89463	39.8073	9.89483	39.6613	9.89458	40.3262	9.89483	39.3062	9.89463	39.868	9.89453	40.4459	9.89463	40.0736	9.89463	41.0276	9.89448	40.3741	9.89478	39.1213	9.89468	40.8267	9.89448	40.8504	9.89443	39.7951	9.89453	40.0857	9.89448	40.3262	9.89443	40.434	9.89438	40.5891
9.89884	39.1578	9.89859	39.0214	9.89814	39.2568	9.89849	39.232	9.89834	40.5571	9.89819	39.3554	9.89819	40.7004	9.89834	40.1726	9.89839	39.9668	9.89859	39.5521	9.89834	40.1726	9.89859	39.0586	9.89839	39.5889	9.89829	39.232	9.89839	39.9061	9.89839	39.8696	9.89824	39.9668	9.89854	40.4254	9.89844	40.245	9.89824	39.4047	9.89819	39.3061	9.89829	39.9183	9.89824	39.4908	9.89819	39.8453	9.89814	41.0446
9.9026	38.9428	9.90235	39.0791	9.9019	39.2765	9.90225	39.3748	9.9021	38.6564	9.90195	39.8506	9.90195	40.3329	9.9021	39.1902	9.90215	40.1768	9.90235	39.1409	9.9021	39.1902	9.90235	39.9717	9.90215	40.2249	9.90205	40.3569	9.90215	40.7977	9.90215	40.0804	9.902	39.6439	9.9023	40.0563	9.9022	40.2969	9.902	39.9233	9.90195	39.3871	9.90205	40.5719	9.902	40.5719	9.90195	39.534	9.9019	40.4884
9.90636	39.0223	9.90611	39.4199	9.90566	39.8871	9.90601	39.2713	9.90586	41.2216	9.90571	40.2278	9.90571	39.0971	9.90586	40.1793	9.90591	39.7401	9.90611	40.5417	9.90586	40.1793	9.90611	39.3085	9.90591	39.7033	9.90581	39.3333	9.90591	39.8626	9.90591	40.1915	9.90576	39.8137	9.90606	40.0456	9.90596	40.3126	9.90576	39.3828	9.90571	39.1967	9.90581	39.0722	9.90576	40.3005	9.90571	40.0943	9.90566	40.8413
9.91013	39.5724	9.90988	39.4053	9.90943	39.7151	9.90978	39.5009	9.90963	39.7626	9.90948	39.2735	9.90948	39.5247	9.90963	40.1638	9.90968	38.6686	9.90988	39.632	9.90963	40.1638	9.90988	39.1291	9.90968	39.4172	9.90958	40.152	9.90968	40.058	9.90968	39.9283	9.90953	40.0815	9.90983	39.1171	9.90973	40.1755	9.90953	41.1612	9.90948	40.1285	9.90958	39.7389	9.90953	39.9519	9.90948	39.881	9.90943	39.2615
9.91389	38.5522	9.91364	38.8831	9.91319	38.7534	9.91354	39.1412	9.91339	38.7416	9.91324	39.0006	9.91324	39.223	9.91339	38.8949	9.91344	38.8949	9.91364	39.4092	9.91339	38.8949	9.91364	39.2696	9.91344	39.258	9.91334	38.4571	9.91344	38.6352	9.91344	39.4092	9.91329	39.4208	9.91359	39.5136	9.91349	39.4208	9.91329	38.469	9.91324	39.5484	9.91334	38.4809	9.91329	38.9302	9.91324	38.8242	9.91319	39.0006
9.91765	40.4543	9.9174	39.7845	9.91695	39.9193	9.9173	39.4515	9.91715	39.6738	9.917	40.1025	9.917	38.6762	9.91715	40.3939	9.9172	39.6368	9.9174	39.8336	9.91715	40.3939	9.9174	40.0171	9.9172	40.2484	9.9171	39.9438	9.9172	40.2363	9.9172	40.8031	9.91705	41.2913	9.91735	40.1998	9.91725	40.6471	9.91705	40.297	9.917	40.418	9.9171	40.6591	9.91705	40.4664	9.917	40.9108	9.91695	39.8703
9.92141	38.8	9.92116	38.5278	9.92071	38.5402	9.92106	39.2049	9.92091	38.8739	9.92076	38.6765	9.92076	39.7022	9.92091	39.8105	9.92096	38.5402	9.92116	39.0704	9.92091	39.8105	9.92116	39.9426	9.92096	39.521	9.92086	39.5331	9.92096	39.0214	9.92096	39.3875	9.92081	39.5331	9.92111	38.5898	9.92101	39.1193	9.92081	39.7263	9.92076	38.6889	9.92086	40.1696	9.92081	39.521	9.92076	40.4782	9.92071	40.2767
9.92517	38.9856	9.92492	40.6132	9.92447	40.5752	9.92482	40.8026	9.92467	40.1164	9.92452	41.0539	9.92452	41.0038	9.92467	40.2571	9.92472	40.6638	9.92492	40.4737	9.92467	40.2571	9.92492	40.2826	9.92472	40.7017	9.92462	40.4101	9.92472	40.6764	9.92472	41.2664	9.92457	39.3661	9.92487	40.8278	9.92477	41.6509	9.92457	41.2788	9.92452	42.142	9.92462	40.6638	9.92457	41.6756	9.92452	40.9034	9.92447	41.5273
9.92893	40.0053	9.92868	39.1008	9.92823	40.1311	9.92858	39.1909	9.92843	40.3565	9.92828	39.268	9.92828	41.0745	9.92843	40.1185	9.92848	39.7906	9.92868	39.9801	9.92843	40.1185	9.92868	40.369	9.92848	40.4189	9.92838	40.0179	9.92848	39.268	9.92848	40.4936	9.92833	40.1687	9.92863	39.268	9.92853	40.344	9.92833	41.0745	9.92828	40.269	9.92838	40.4563	9.92833	40.8159	9.92828	40.4438	9.92823	39.8918
9.93269	38.7749	9.93244	38.2845	9.93199	38.8225	9.93234	38.8699	9.93219	39.1535	9.93204	38.9647	9.93204	38.8699	9.93219	39.61	9.93224	38.8343	9.93244	38.9647	9.93219	39.61	9.93244	39.2358	9.93224	38.6082	9.93214	40.1764	9.93224	39.5052	9.93224	40.5761	9.93209	39.4935	9.93239	38.6678	9.93229	39.0946	9.93209	39.4701	9.93204	40.0154	9.93214	39.6682	9.93209	39.9577	9.93204	38.5843	9.93199	39.8769
9.93645	38.9836	9.9362	38.5562	9.93575	38.691	9.9361	38.1985	9.93595	40.0972	9.9358	38.935	9.9358	39.4184	9.93595	37.9873	9.936	39.0927	9.9362	40.3562	9.93595	37.9873	9.9362	39.3342	9.936	39.6817	9.9359	38.935	9.936	40.4266	9.936	39.0078	9.93585	39.8722	9.93615	39.8247	9.93605	39.6937	9.93585	40.602	9.9358	39.8128	9.9359	40.6602	9.93585	40.3797	9.9358	39.1048	9.93575	40.1209
9.94022	38.6154	9.93997	39.6617	9.93952	39.1961	9.93987	39.3878	9.93972	39.2441	9.93957	39.328	9.93957	39.4952	9.93972	39.124	9.93977	39.863	9.93997	39.0879	9.93972	39.124	9.93997	39.0035	9.93977	39.3878	9.93967	40.1337	9.93977	39.7566	9.93977	39.4714	9.93962	40.3677	9.93992	41.1533	9.93982	39.7684	9.93962	39.9927	9.93957	41.0158	9.93967	39.9456	9.93962	39.4356	9.93957	40.5887	9.93952	40.426
9.94398	38.2808	9.94373	38.6602	9.94328	40.0013	9.94363	38.8667	9.94348	38.7818	9.94333	39.2525	9.94333	38.526	9.94348	38.8303	9.94353	38.8788	9.94373	39.6227	9.94348	38.8303	9.94373	39.6583	9.94353	39.6702	9.94343	39.036	9.94353	39.3364	9.94353	39.6227	9.94338	39.5513	9.94368	40.3997	9.94358	39.8597	9.94338	40.2361	9.94333	39.8597	9.94343	38.4893	9.94338	39.7769	9.94333	38.9997	9.94328	39.7651
9.94774	38.8629	9.94749	38.8389	9.94704	38.26	9.94739	38.9466	9.94724	38.6108	9.94709	38.9466	9.94709	39.0301	9.94724	39.6683	9.94729	39.1728	9.94749	39.5861	9.94724	39.6683	9.94749	40.5612	9.94729	40.1462	9.94719	39.0062	9.94729	39.9138	9.94729	39.762	9.94714	38.6469	9.94744	40.1462	9.94734	40.9266	9.94714	39.5744	9.94709	40.4233	9.94719	40.4923	9.94714	39.6566	9.94709	40.2734	9.94704	39.2795
9.9515	39.1447	9.95125	39.2775	9.9508	39.5536	9.95115	39.1205	9.951	38.5723	9.95085	38.5109	9.95085	39.1326	9.951	39.0842	9.95105	39.6015	9.95125	39.1205	9.951	39.0842	9.95125	39.0721	9.95105	38.5109	9.95095	39.0721	9.95105	38.4002	9.95105	39.3015	9.9509	39.6373	9.9512	39.06	9.9511	39.7089	9.9509	40.2652	9.95085	39.193	9.95095	39.0357	9.9509	39.6492	9.95085	40.3357	9.9508	39.9229
9.95526	38.6985	9.95501	39.1654	9.95456	39.466	9.95491	39.6154	9.95476	39.0259	9.95461	39.2813	9.95461	39.3044	9.95476	38.4512	9.95481	39.1422	9.95501	39.2697	9.95476	38.4512	9.95501	39.0841	9.95481	39.3622	9.95471	39.0492	9.95481	39.8898	9.95481	39.3853	9.95466	39.4545	9.95496	39.5925	9.95486	39.2466	9.95466	39.2929	9.95461	40.847	9.95471	39.316	9.95466	39.6039	9.95461	39.6498	9.95456	40.5005
9.95902	38.6029	9.95877	38.7812	9.95832	37.7719	9.95867	38.9115	9.95852	39.3698	9.95837	37.5399	9.95837	38.8168	9.95852	38.2799	9.95857	38.2679	9.95877	38.9587	9.95852	38.2799	9.95877	38.0751	9.95857	38.5433	9.95847	39.3347	9.95857	39.0413	9.95857	39.2411	9.95842	39.846	9.95872	39.2645	9.95862	39.4981	9.95842	39.5563	9.95837	39.3581	9.95847	39.4282	9.95842	38.3639	9.95837	39.2411	9.95832	39.5796
9.96278	39.4749	9.96253	38.9552	9.96208	40.295	9.96243	38.4778	9.96228	39.1857	9.96213	39.7859	9.96213	39.8692	9.96228	38.9552	9.96233	39.1494	9.96253	39.3185	9.96228	38.9552	9.96253	39.7859	9.96233	39.5588	9.96223	40.1417	9.96233	39.0281	9.96233	39.5948	9.96218	40.4242	9.96248	40.5763	9.96238	40.1535	9.96218	40.5997	9.96213	40.4359	9.96223	39.4028	9.96218	40.728	9.96213	40.6581	9.96208	40.342
9.96654	38.9381	9.96629	38.608	9.96584	38.2627	9.96619	39.5423	9.96604	38.4604	9.96589	39.0718	9.96589	39.193	9.96604	39.6859	9.96609	38.5834	9.96629	39.9242	9.96604	39.6859	9.96629	39.2413	9.96609	39.0111	9.96599	39.3861	9.96609	39.6381	9.96609	40.3142	9.96594	38.8406	9.96624	39.193	9.96614	39.1446	9.96594	39.936	9.96589	39.4342	9.96599	39.7098	9.96594	39.7933	9.96589	40.2907	9.96584	40.0309
9.97031	38.5746	9.97006	39.0912	9.96961	38.7633	9.96996	38.6337	9.96981	38.9627	9.96966	39.3933	9.96966	38.8807	9.96981	38.3613	9.96986	38.1826	9.97006	38.4444	9.96981	38.3613	9.97006	37.9912	9.96986	40.1615	9.96976	39.3006	9.96986	38.9627	9.96986	39.4165	9.96971	40.4106	9.97001	39.7276	9.96991	39.4396	9.96971	39.289	9.96966	39.5435	9.96976	39.1728	9.96971	40.5683	9.96966	39.968	9.96961	39.4049
9.97407	38.1883	9.97382	39.2708	9.97337	39.1109	9.97372	38.3394	9.97357	38.9133	9.97342	39.8797	9.97342	38.8265	9.97357	38.8017	9.97362	38.8017	9.97382	38.4273	9.97357	38.8017	9.97382	39.4056	9.97362	39.5764	9.97352	39.5764	9.97362	40.2048	9.97362	39.6373	9.97347	40.3245	9.97377	40.6104	9.97367	39.8797	9.97347	39.1848	9.97342	39.7466	9.97352	40.3484	9.97347	39.8918	9.97342	40.5153	9.97337	39.4789
9.97783	38.7595	9.97758	39.0868	9.97713	39.4593	9.97748	39.0506	9.97733	38.7595	9.97718	39.852	9.97718	38.9659	9.97733	38.662	9.97738	39.519	9.97758	39.4712	9.97733	38.662	9.97758	39.3994	9.97738	39.531	9.97728	39.769	9.97738	39.4712	9.97738	40.1822	9.97723	40.0882	9.97753	40.5564	9.97743	40.3931	9.97723	40.1587	9.97718	40.5797	9.97728	40.719	9.97723	40.7074	9.97718	39.7809	9.97713	40.4282
9.98159	38.2917	9.98134	38.2794	9.98089	38.5497	9.98124	38.4884	9.98109	38.4025	9.98094	39.0485	9.98094	39.3376	9.98109	38.9274	9.98114	39.1572	9.98134	39.0848	9.98109	38.9274	9.98134	38.5252	9.98114	39.4455	9.98104	39.2896	9.98114	39.945	9.98114	38.988	9.98099	39.6008	9.98129	40.1337	9.98119	40.0749	9.98099	39.7555	9.98094	40.345	9.98104	39.3616	9.98099	40.1102	9.98094	39.9923	9.98089	39.121
9.98535	39.3104	9.9851	39.6358	9.98465	38.639	9.985	38.9822	9.98485	38.4167	9.9847	38.2927	9.9847	39.1649	9.98485	38.5527	9.9849	40.0657	9.9851	39.3346	9.98485	38.5527	9.9851	39.395	9.9849	39.3467	9.9848	39.5637	9.9849	39.8036	9.9849	39.5517	9.98475	40.5028	9.98505	39.9944	9.98495	40.9004	9.98475	40.4205	9.9847	40.8072	9.9848	40.7956	9.98475	40.8072	9.9847	40.208	9.98465	40.2553
9.98911	38.7279	9.98886	38.2469	9.98841	37.772	9.98876	38.8473	9.98861	39.3211	9.98846	37.3159	9.98846	38.8115	9.98861	37.9919	9.98866	38.9425	9.98886	39.2858	9.98861	37.9919	9.98886	37.8821	9.98866	39.0375	9.98856	38.5482	9.98866	38.7996	9.98866	39.1204	9.98851	38.6681	9.98881	39.2622	9.98871	40.0214	9.98851	40.0792	9.98846	40.0214	9.98856	40.1716	9.98851	39.9983	9.98846	39.5793	9.98841	40.6757
9.99287	37.8702	9.99262	39.0357	9.99217	38.5113	9.99252	39.3187	9.99237	38.3912	9.99222	37.8702	9.99222	38.667	9.99237	37.8702	9.99242	38.9883	9.99262	39.083	9.99237	37.8702	9.99262	39.1066	9.99242	40.4543	9.99232	39.518	9.99242	39.1657	9.99242	39.7629	9.99227	38.6311	9.99257	39.7745	9.99247	39.6931	9.99227	40.5342	9.99222	39.5648	9.99232	40.2251	9.99227	40.3743	9.99222	38.929	9.99217	40.6481
9.99663	38.8674	9.99638	38.3106	9.99593	38.6625	9.99628	38.4323	9.99613	37.7827	9.99598	38.9394	9.99598	38.9754	9.99613	38.5536	9.99618	39.1905	9.99638	38.7108	9.99613	38.5536	9.99638	39.0233	9.99618	38.8313	9.99608	38.5536	9.99618	39.4164	9.99618	39.7469	9.99603	39.876	9.99633	39.6174	9.99623	39.6174	9.99603	39.7469	9.99598	40.4577	9.99608	40.2028	9.99603	40.5845	9.99598	39.582	9.99593	40.1562
10.0004	39.4476	10.0001	38.7665	9.9997	38.3179	10	38.7062	9.9999	39.2457	9.99975	39.778	9.99975	38.6215	9.9999	39.8367	9.99995	39.9305	10.0001	39.5068	9.9999	39.8367	10.0001	39.0308	9.99995	39.3765	9.99985	40.2221	9.99995	40.0824	9.99995	39.4121	9.9998	40.1872	10.0001	38.9349	10	39.8953	9.9998	39.4002	9.99975	39.989	9.99985	39.9305	9.9998	40.059	9.99975	40.7073	9.9997	41.5599
10.0042	37.9522	10.0039	39.1239	10.0035	38.6156	10.0038	39.6376	10.0037	38.9672	10.0035	38.3467	10.0035	39.0757	10.0037	39.2319	10.0037	38.4691	10.0039	37.5536	10.0037	39.2319	10.0039	39.5425	10.0037	39.0516	10.0036	39.0155	10.0037	40.2968	10.0037	39.6731	10.0036	38.4447	10.0039	39.8034	10.0038	40.1682	10.0036	40.0626	10.0035	40.7382	10.0036	40.4484	10.0036	40.8305	10.0035	40.6109	10.0035	40.7844
10.0079	39.4634	10.0077	40.0343	10.0072	39.1194	10.0076	39.5977	10.0074	38.8718	10.0073	39.5245	10.0073	39.0205	10.0074	39.9498	10.0075	39.3654	10.0077	39.1194	10.0074	39.9498	10.0077	39.6708	10.0075	40.2508	10.0074	39.9739	10.0075	40.8935	10.0075	40.6091	10.0073	40.502	10.0076	40.3347	10.0075	41.1643	10.0073	39.8651	10.0073	41.3633	10.0074	40.5139	10.0073	41.1056	10.0073	40.7279	10.0072	41.4682
10.0117	37.5097	10.0114	37.347	10.011	38.5083	10.0113	38.3253	10.0112	38.8596	10.011	38.0677	10.011	38.0923	10.0112	38.968	10.0112	37.9691	10.0114	38.7509	10.0112	38.968	10.0114	38.7388	10.0112	39.0521	10.0111	39.1121	10.0112	38.8596	10.0112	39.3867	10.0111	39.3748	10.0114	38.5691	10.0113	38.8475	10.0111	39.86	10.011	39.86	10.0111	39.5293	10.0111	39.6477	10.011	40.7211	10.011	40.1646
10.0154	39.1713	10.0152	38.1299	10.0147	39.1713	10.0151	38.0055	10.0149	38.7947	10.0148	39.1955	10.0148	39.9732	10.0149	39.304	10.015	39.4604	10.0152	39.3522	10.0149	39.304	10.0152	39.8189	10.015	39.9969	10.0149	39.7951	10.015	40.7479	10.015	40.2449	10.0148	40.5614	10.0151	41.0722	10.015	41.0491	10.0148	40.5965	10.0148	41.1414	10.0149	41.4397	10.0148	41.4054	10.0148	41.1068	10.0147	41.0145
10.0192	38.1692	10.019	37.6651	10.0185	37.2794	10.0189	38.0591	10.0187	38.9074	10.0186	37.8626	10.0186	38.8594	10.0187	38.9912	10.0188	38.4492	10.019	39.0629	10.0187	38.9912	10.019	39.4195	10.0188	39.2653	10.0187	38.6669	10.0188	39.5612	10.0188	39.7494	10.0186	38.9313	10.0189	39.4549	10.0188	39.3721	10.0186	40.5166	10.0186	39.6319	10.0187	40.2393	10.0186	39.4195	10.0186	40.9633	10.0185	39.7494
10.023	38.6987	10.0227	37.9875	10.0223	38.218	10.0226	37.8168	10.0225	38.2543	10.0223	38.5911	10.0223	38.2301	10.0225	39.2444	10.0225	39.1854	10.0227	38.8537	10.0225	39.2444	10.0227	39.0436	10.0225	39.7361	10.0224	39.6429	10.0225	39.3032	10.0225	40.049	10.0224	39.1264	10.0227	39.5495	10.0226	40.1528	10.0224	40.645	10.0223	39.6195	10.0224	41.1651	10.0224	40.8719	10.0223	40.2218	10.0223	41.0864
10.0267	37.9374	10.0265	38.3691	10.026	37.9622	10.0264	38.2093	10.0262	37.9002	10.0261	38.2217	10.0261	38.9413	10.0262	38.9896	10.0263	38.2463	10.0265	37.8381	10.0262	38.9896	10.0265	39.3142	10.0263	39.7192	10.0262	39.0981	10.0263	38.9896	10.0263	38.711	10.0261	40.1202	10.0264	40.038	10.0263	39.7785	10.0261	40.1202	10.0261	41.1057	10.0262	39.6599	10.0261	40.1437	10.0261	41.0139	10.026	40.6333
10.0305	39.9499	10.0302	38.9535	10.0298	39.0021	10.0301	39.6644	10.03	38.917	10.0298	38.6238	10.0298	38.9899	10.03	39.8431	10.03	38.9048	10.0302	39.1233	10.03	39.8431	10.0302	39.8312	10.03	39.4488	10.0299	39.7121	10.03	40.0329	10.03	40.2688	10.0299	40.3276	10.0302	41.5772	10.0301	40.3276	10.0299	40.9456	10.0298	40.2688	10.0299	41.3944	10.0299	41.7024	10.0298	40.7367	10.0298	41.3372
10.0342	37.5197	10.034	37.6549	10.0335	38.1785	10.0339	37.3223	10.0337	38.1664	10.0336	37.8871	10.0336	37.8506	10.0337	38.2873	10.0338	38.6116	10.034	38.7668	10.0337	38.2873	10.034	38.1301	10.0338	37.8384	10.0337	39.5453	10.0338	39.3463	10.0338	39.8131	10.0336	39.9058	10.0339	39.3345	10.0338	40.1482	10.0336	40.5832	10.0336	40.4235	10.0337	40.7537	10.0336	41.2048	10.0336	40.5832	10.0335	40.2517
10.038	38.0171	10.0378	38.2809	10.0373	37.969	10.0377	38.7086	10.0375	38.6849	10.0374	37.993	10.0374	38.3525	10.0375	37.969	10.0376	37.6909	10.0378	39.0146	10.0375	37.969	10.0378	39.7004	10.0376	38.4953	10.0375	40.1702	10.0376	38.803	10.0376	39.7119	10.0374	40.3407	10.0377	40.2953	10.0376	40.318	10.0374	40.6233	10.0374	40.4539	10.0375	40.5669	10.0374	40.9934	10.0374	41.3823	10.0373	41.0603
10.0418	38.6209	10.0415	39.3309	10.0411	39.2712	10.0414	38.6087	10.0413	37.6992	10.0411	38.132	10.0411	38.7784	10.0413	38.5723	10.0413	38.8268	10.0415	38.365	10.0413	38.5723	10.0415	38.5479	10.0413	39.2593	10.0412	39.6871	10.0413	39.1156	10.0413	38.7905	10.0412	39.817	10.0415	39.6043	10.0414	40.4483	10.0412	40.2156	10.0411	41.0128	10.0412	40.967	10.0412	40.8753	10.0411	41.4794	10.0411	41.2752
10.0455	38.8128	10.0453	38.2484	10.0448	38.7889	10.0452	37.7493	10.045	38.4535	10.0449	38.6216	10.0449	38.4174	10.045	38.3451	10.0451	39.157	10.0453	39.5918	10.045	38.3451	10.0453	38.8961	10.0451	39.6502	10.045	39.8133	10.0451	39.1688	10.0451	39.2632	10.0449	40.356	10.0452	40.5847	10.0451	40.0913	10.0449	40.5619	10.0449	41.5653	10.045	40.9028	10.0449	42.5888	10.0449	41.0835	10.0448	40.9933
10.0493	38.916	10.049	37.9408	10.0486	37.9907	10.0489	38.7204	10.0488	38.6837	10.0486	37.8657	10.0486	38.6714	10.0488	38.3388	10.0488	40.0102	10.049	38.2272	10.0488	38.3388	10.049	39.6049	10.0488	39.7245	10.0487	39.9865	10.0488	40.4936	10.0488	39.808	10.0487	40.4232	10.049	40.0458	10.0489	40.5873	10.0487	40.4467	10.0486	40.2703	10.0487	41.0871	10.0487	41.2255	10.0486	41.6836	10.0486	41.0755
10.0531	39.2504	10.0528	39.2753	10.0524	39.412	10.0527	39.238	10.0526	38.6735	10.0524	38.5976	10.0524	38.9881	10.0526	39.8069	10.0526	39.7454	10.0528	40.4283	10.0526	39.8069	10.0528	39.9417	10.0526	39.6223	10.0525	39.4244	10.0526	40.283	10.0526	39.6099	10.0525	40.1005	10.0528	40.8973	10.0527	41.2899	10.0525	41.2307	10.0524	41.3727	10.0525	41.913	10.0525	42.0179	10.0524	42.3079	10.0524	42.3772
10.0568	39.1052	10.0566	38.464	10.0561	38.1785	10.0565	38.9778	10.0563	38.5673	10.0562	38.7217	10.0562	39.1687	10.0563	38.9011	10.0564	39.8861	10.0566	38.2436	10.0563	38.9011	10.0566	40.0106	10.0564	39.5479	10.0563	40.701	10.0564	40.5908	10.0564	39.8361	10.0562	41.054	10.0565	40.2585	10.0564	41.2958	10.0562	40.9691	10.0562	40.8718	10.0563	41.4881	10.0562	42.0364	10.0562	41.9059	10.0561	41.9415
10.0606	41.618	10.0603	40.931	10.0599	40.5898	10.0602	40.1792	10.0601	40.6556	10.0599	41.9509	10.0599	40.8132	10.0601	41.8104	10.0601	41.1916	10.0603	41.4505	10.0601	41.8104	10.0603	41.0224	10.0601	41.1266	10.06	41.6565	10.0601	41.7847	10.0601	43.1333	10.06	42.0273	10.0603	42.8969	10.0602	43.1333	10.06	43.5163	10.0599	42.797	10.06	42.6467	10.06	43.9448	10.0599	44.5137	10.0599	44.4896
10.0643	36.9167	10.0641	37.049	10.0636	36.529	10.064	36.6384	10.0638	36.6748	10.0637	37.7274	10.0637	37.073	10.0638	37.6211	10.0639	37.36	10.0641	37.7392	10.0638	37.6211	10.0641	37.467	10.0639	38.0797	10.0638	38.5097	10.0639	38.394	10.0639	38.7172	10.0637	38.1731	10.064	38.7862	10.0639	39.5927	10.0637	39.5927	10.0637	40.2398	10.0638	40.8112	10.0637	40.5155	10.0637	40.2508	10.0636	40.4275
10.0681	38.3301	10.0678	38.0067	10.0674	38.7216	10.0677	37.5226	10.0676	38.8983	10.0674	38.0187	10.0674	38.1986	10.0676	38.461	10.0676	38.4491	10.0678	38.2704	10.0676	38.461	10.0678	38.757	10.0676	39.2377	10.0675	39.4932	10.0676	40.0794	10.0676	39.2726	10.0675	40.2274	10.0678	40.1364	10.0677	40.5332	10.0675	40.7358	10.0674	40.8144	10.0675	41.382	10.0675	41.1492	10.0674	41.6135	10.0674	41.9312
10.0719	38.4076	10.0716	37.2843	10.0712	38.9208	10.0715	38.6284	10.0714	38.4568	10.0712	37.9498	10.0712	38.0864	10.0714	38.4445	10.0714	38.1732	10.0716	38.3214	10.0714	38.4445	10.0716	38.012	10.0714	38.3953	10.0713	39.571	10.0714	39.5949	10.0714	39.1387	10.0713	39.7021	10.0716	39.9986	10.0715	40.5386	10.0713	40.2108	10.0712	40.91	10.0713	40.9908	10.0713	41.4724	10.0712	42.2294	10.0712	41.3354
10.0756	38.6491	10.0754	38.2442	10.0749	39.2362	10.0753	38.2696	10.0751	39.1866	10.075	39.5204	10.075	38.95	10.0751	39.5696	10.0752	39.4218	10.0754	38.9375	10.0751	39.5696	10.0754	38.9	10.0752	40.1192	10.0751	40.0099	10.0752	41.0427	10.0752	40.7332	10.075	41.5027	10.0753	40.3852	10.0752	41.5027	10.075	41.9229	10.075	41.3264	10.0751	42.9215	10.075	42.694	10.075	42.4997	10.0749	43.1705
10.0794	37.9091	10.0791	38.49	10.0787	38.6527	10.079	38.4775	10.0789	38.8767	10.0787	38.3267	10.0787	38.2259	10.0789	39.321	10.0789	38.7026	10.0791	38.9882	10.0789	39.321	10.0791	39.6388	10.0789	39.0995	10.0788	40.4941	10.0789	40.255	10.0789	40.3389	10.0788	39.7604	10.0791	40.7556	10.079	41.1798	10.0788	41.2618	10.0787	42.0615	10.0788	42.05	10.0788	41.1094	10.0787	42.9366	10.0787	42.3019
10.0831	38.445	10.0829	39.5694	10.0824	38.4818	10.0828	38.6408	10.0826	37.6644	10.0825	38.7139	10.0825	38.7383	10.0826	38.7748	10.0827	38.3222	10.0829	37.9637	10.0826	38.7748	10.0829	39.5217	10.0827	40.2784	10.0826	40.3603	10.0827	40.0552	10.0827	39.6409	10.0825	40.3953	10.0828	40.8136	10.0827	39.8545	10.0825	41.1246	10.0825	40.6399	10.0826	42.2343	10.0825	41.6151	10.0825	42.0888	10.0824	42.1
10.0869	38.2873	10.0867	38.9532	10.0862	37.6983	10.0866	37.9877	10.0864	38.2251	10.0863	38.9409	10.0863	38.9532	10.0864	38.597	10.0865	38.2375	10.0867	39.2576	10.0864	38.597	10.0867	39.124	10.0865	39.1605	10.0864	39.0508	10.0865	39.8955	10.0865	39.692	10.0863	40.2758	10.0866	40.5704	10.0865	41.0259	10.0863	40.898	10.0863	42.0357	10.0864	40.8513	10.0863	41.7399	10.0863	42.8333	10.0862	41.6599
10.0907	38.5291	10.0904	38.7057	10.09	37.6576	10.0903	38.6116	10.0902	36.9752	10.09	38.2804	10.09	38.588	10.0902	38.2328	10.0902	38.399	10.0904	38.8113	10.0902	38.2328	10.0904	38.8582	10.0902	39.7036	10.0901	39.3237	10.0902	39.1962	10.0902	39.045	10.0901	39.9321	10.0904	39.6118	10.0903	41.4311	10.0901	41.2108	10.09	41.3761	10.0901	41.0337	10.0901	42.4192	10.09	42.204	10.09	42.1608
10.0944	38.6666	10.0942	37.8643	10.0937	38.016	10.0941	37.277	10.0939	38.2048	10.0938	37.7501	10.0938	38.5672	10.0939	38.914	10.094	38.7905	10.0942	38.9632	10.0939	38.914	10.0942	39.172	10.094	40.5919	10.0939	39.4284	10.094	39.7074	10.094	40.3428	10.0938	41.0388	10.0941	39.5378	10.094	41.2605	10.0938	41.8497	10.0938	41.6196	10.0939	41.4347	10.0938	41.6081	10.0938	41.8956	10.0937	42.4648
10.0982	38.0429	10.0979	38.2785	10.0975	38.1298	10.0978	38.0553	10.0977	38.782	10.0975	38.1298	10.0975	39.1585	10.0977	38.3896	10.0977	39.0617	10.0979	38.6108	10.0977	38.3896	10.0979	39.3754	10.0977	39.4115	10.0976	39.9838	10.0977	40.6764	10.0977	40.5248	10.0976	41.3919	10.0979	40.8623	10.0978	40.8623	10.0976	41.0818	10.0975	41.9375	10.0976	42.4204	10.0976	42.5765	10.0975	43.3484	10.0975	42.4316
10.102	38.1227	10.1017	38.0974	10.1013	37.9579	10.1016	38.0721	10.1015	38.9242	10.1013	37.7795	10.1013	39.0603	10.1015	38.2112	10.1015	39.2943	10.1017	39.5635	10.1015	38.2112	10.1017	39.3311	10.1015	39.3802	10.1014	39.4903	10.1015	39.3188	10.1015	39.8552	10.1014	40.8361	10.1017	41.0131	10.1016	40.5276	10.1014	41.3997	10.1013	41.0248	10.1014	41.3764	10.1014	42.5614	10.1013	41.7712	10.1013	42.1395
10.1057	37.2505	10.1055	37.6957	10.105	38.447	10.1054	38.3228	10.1052	37.7083	10.1051	39.4024	10.1051	38.6572	10.1052	39.3782	10.1053	38.8295	10.1055	38.854	10.1052	39.3782	10.1055	39.1596	10.1053	39.2448	10.1052	39.9314	10.1053	40.7824	10.1053	40.2763	10.1051	40.2289	10.1054	40.7004	10.1053	41.2592	10.1051	42.5236	10.1051	41.2014	10.1052	42.163	10.1051	42.1856	10.1051	42.276	10.105	42.5461
10.1095	38.3226	10.1092	39.186	10.1088	38.411	10.1091	37.8643	10.109	38.4993	10.1088	38.7003	10.1088	38.2212	10.109	38.1069	10.109	39.0992	10.1092	39.1116	10.109	38.1069	10.1092	39.3342	10.109	38.9999	10.1089	39.8731	10.109	40.1157	10.109	40.0552	10.1089	40.164	10.1092	40.989	10.1091	41.0718	10.1089	41.0836	10.1088	41.67	10.1089	41.0245	10.1089	41.7979	10.1088	42.1218	10.1088	42.7055
10.1132	39.2623	10.113	38.5554	10.1125	38.5809	10.1129	38.8978	10.1127	38.9105	10.1126	38.3767	10.1126	38.9987	10.1127	39.7597	10.1128	39.3623	10.113	38.8094	10.1127	39.7597	10.113	39.5987	10.1128	40.47	10.1127	39.6111	10.1128	41.442	10.1128	40.0306	10.1126	40.7242	10.1129	40.4093	10.1128	41.6077	10.1126	42.1359	10.1126	41.3589	10.1127	42.3338	10.1126	43.253	10.1126	42.8762	10.1125	43.2871
10.117	37.8592	10.1167	38.2662	10.1163	38.5686	10.1166	38.3167	10.1165	39.3392	10.1163	38.1521	10.1163	38.906	10.1165	37.9996	10.1165	39.2283	10.1167	39.0179	10.1165	37.9996	10.1167	39.5357	10.1165	39.5846	10.1164	39.4989	10.1165	39.95	10.1165	39.8164	10.1164	40.9084	10.1167	40.1917	10.1166	41.6129	10.1164	40.9321	10.1163	41.2387	10.1164	41.1446	10.1164	42.6822	10.1163	43.0215	10.1163	42.5912
10.1208	38.2343	10.1205	37.6774	10.1201	38.6094	10.1204	37.6901	10.1203	38.597	10.1201	39.3857	10.1201	37.8682	10.1203	38.9687	10.1203	39.6169	10.1205	39.9551	10.1203	38.9687	10.1205	39.4223	10.1203	40.3383	10.1202	40.4216	10.1203	40.0753	10.1203	41.0588	10.1202	40.8593	10.1205	40.0753	10.1204	41.0354	10.1202	42.1682	10.1201	41.905	10.1202	42.2707	10.1202	42.9144	10.1201	42.2365	10.1201	43.8898
10.1245	38.6779	10.1243	38.449	10.1238	37.4673	10.1242	37.7541	10.124	38.0645	10.1239	37.3887	10.1239	38.7032	10.124	38.4107	10.1241	39.1943	10.1243	39.0564	10.124	38.4107	10.1243	38.9306	10.1241	39.8397	10.124	39.1943	10.1241	39.5555	10.1241	39.6175	10.1239	40.183	10.1242	40.849	10.1241	41.1005	10.1239	40.3414	10.1239	41.1601	10.124	41.4216	10.1239	42.7396	10.1239	42.0332	10.1238	43.0372
10.1283	37.3978	10.128	38.2035	10.1276	37.5882	10.1279	37.8782	10.1278	37.9285	10.1276	39.4539	10.1276	38.3279	10.1278	39.0537	10.1278	38.3279	10.128	38.9316	10.1278	39.0537	10.128	39.6465	10.1278	39.2119	10.1277	39.5624	10.1278	39.6465	10.1278	41.0741	10.1277	40.7248	10.128	41.455	10.1279	40.5725	10.1277	41.7185	10.1276	42.1502	10.1277	42.3756	10.1277	41.9803	10.1276	41.7869	10.1276	42.3532
10.132	38.2438	10.1318	38.6852	10.1313	38.309	10.1317	38.3611	10.1315	38.9425	10.1314	39.2109	10.1314	37.7841	10.1315	39.4015	10.1316	38.6076	10.1318	38.8398	10.1315	39.4015	10.1318	39.9429	10.1316	39.2236	10.1315	40.1922	10.1316	40.8335	10.1316	39.3634	10.1314	39.9304	10.1317	40.6372	10.1316	40.5511	10.1314	41.813	10.1314	41.4529	10.1315	41.7891	10.1314	43.4775	10.1314	43.0964	10.1313	43.3969
10.1358	38.384	10.1356	38.8142	10.1351	38.7512	10.1355	38.1543	10.1353	38.6881	10.1352	39.14	10.1352	37.82	10.1353	38.7386	10.1354	40.4898	10.1356	39.6238	10.1353	38.7386	10.1356	39.3888	10.1354	40.2719	10.1353	38.7386	10.1354	39.8451	10.1354	41.3496	10.1352	40.91	10.1355	41.6323	10.1354	41.4205	10.1352	42.6302	10.1352	41.1244	10.1353	42.6072	10.1352	42.1806	10.1352	43.1999	10.1351	42.2616
10.1396	38.0042	10.1393	37.497	10.1389	38.0168	10.1392	39.1828	10.1391	38.1676	10.1389	38.1425	10.1389	38.1676	10.1391	38.4675	10.1391	38.7033	10.1393	38.9499	10.1391	38.4675	10.1393	39.572	10.1391	39.2683	10.139	39.1339	10.1391	39.0236	10.1391	39.3901	10.139	39.7772	10.1393	40.7645	10.1392	39.3414	10.139	41.348	10.1389	41.0806	10.139	41.232	10.139	41.8319	10.1389	41.9806	10.1389	42.299
10.1433	38.6124	10.1431	38.9694	10.1426	38.2646	10.143	38.1896	10.1428	38.3891	10.1427	37.7116	10.1427	38.2146	10.1428	38.3394	10.1429	39.1527	10.1431	39.0061	10.1428	38.3394	10.1431	39.9258	10.1429	39.3231	10.1428	39.4807	10.1429	39.1283	10.1429	39.2137	10.1427	41.0002	10.143	40.4015	10.1429	40.7313	10.1427	41.2442	10.1427	40.437	10.1428	41.5903	10.1427	40.6373	10.1427	42.2741	10.1426	42.612
10.1471	38.171	10.1468	38.5657	10.1464	38.0429	10.1467	37.5128	10.1466	38.3625	10.1464	38.7679	10.1464	39.1316	10.1466	39.1566	10.1466	38.1326	10.1468	38.6669	10.1466	39.1566	10.1468	39.7633	10.1466	39.935	10.1465	39.2314	10.1466	40.4819	10.1466	39.751	10.1465	39.4177	10.1468	40.0327	10.1467	41.5779	10.1465	41.3421	10.1464	41.1406	10.1465	40.9978	10.1465	42.5428	10.1464	42.5313	10.1464	41.3303
10.1508	38.5487	10.1506	38.206	10.1501	37.963	10.1505	38.976	10.1503	37.783	10.1502	38.4601	10.1502	38.4094	10.1503	38.5487	10.1504	37.9502	10.1506	39.5714	10.1503	38.5487	10.1506	39.3987	10.1504	39.9391	10.1503	39.3987	10.1504	40.987	10.1504	40.9036	10.1502	40.388	10.1505	40.7006	10.1504	40.8559	10.1502	41.7295	10.1502	41.7178	10.1503	41.3775	10.1502	41.5187	10.1502	42.7111	10.1501	42.4592
10.1546	37.452	10.1544	38.372	10.1539	38.4231	10.1543	36.8304	10.1541	37.9212	10.154	37.4388	10.154	37.8174	10.1541	38.7669	10.1542	38.4743	10.1544	38.7288	10.1541	38.7669	10.1544	39.3706	10.1542	38.5635	10.1541	39.7186	10.1542	39.5946	10.1542	40.2594	10.154	40.2594	10.1543	39.9161	10.1542	41.0215	10.154	40.5029	10.154	41.8403	10.1541	41.0095	10.154	42.4819	10.154	41.1531	10.1539	42.1915
10.1584	38.9557	10.1581	38.4332	10.1577	38.3956	10.158	38.5832	10.1579	38.27	10.1577	38.3956	10.1577	38.7823	10.1579	38.4708	10.1579	38.6082	10.1581	38.9434	10.1579	38.4708	10.1581	39.7752	10.1579	39.8598	10.1578	40.9681	10.1579	40.2924	10.1579	40.3998	10.1578	39.4958	10.1581	40.0166	10.158	40.5664	10.1578	41.1441	10.1577	40.8504	10.1578	41.3426	10.1578	41.7023	10.1577	42.8534	10.1577	41.8177
10.1621	38.4652	10.1619	37.9227	10.1614	37.7061	10.1618	38.3648	10.1616	38.0875	10.1615	39.3813	10.1615	38.239	10.1616	38.3899	10.1617	37.7955	10.1619	38.4401	10.1616	38.3899	10.1619	38.6526	10.1617	39.1235	10.1616	40.0127	10.1617	39.6254	10.1617	39.5401	10.1615	39.4791	10.1618	40.241	10.1617	40.4441	10.1615	40.4083	10.1615	40.5394	10.1616	41.4101	10.1615	40.9182	10.1615	41.7927	10.1614	41.7118
10.1659	38.8426	10.1656	37.1458	10.1652	37.7407	10.1655	38.4377	10.1654	38.215	10.1652	38.4993	10.1652	38.0908	10.1654	37.9661	10.1654	38.2522	10.1656	37.6905	10.1654	37.9661	10.1656	39.3761	10.1654	40.3046	10.1653	39.7118	10.1654	39.6042	10.1654	40.2103	10.1653	40.1158	10.1656	40.1631	10.1655	41.3732	10.1653	41.2699	10.1652	41.5334	10.1653	42.4711	10.1653	42.1233	10.1652	41.8181	10.1652	42.3481
10.1697	37.8245	10.1694	36.8997	10.169	37.5954	10.1693	37.5107	10.1692	37.5954	10.169	37.6558	10.169	37.4257	10.1692	37.6438	10.1692	37.547	10.1694	38.1596	10.1692	37.6438	10.1694	38.1477	10.1692	38.7627	10.1691	37.7162	10.1692	38.3854	10.1692	38.7744	10.1691	39.3912	10.1694	38.9032	10.1693	39.5065	10.1691	40.2933	10.169	40.5073	10.1691	40.6418	10.1691	40.2594	10.169	40.7201	10.169	40.9208
10.1734	38.2071	10.1732	39.194	10.1727	38.1421	10.1731	39.156	10.1729	38.5946	10.1728	38.1291	10.1728	39.0418	10.1729	37.7106	10.173	39.0291	10.1732	39.0418	10.1729	37.7106	10.1732	39.0291	10.173	41.0614	10.1729	40.0704	10.173	40.2311	10.173	41.4943	10.1728	40.305	10.1731	41.0614	10.173	41.0251	10.1728	40.526	10.1728	41.9465	10.1729	41.566	10.1728	41.4464	10.1728	41.4224	10.1727	42.0174
10.1772	38.4462	10.1769	37.8271	10.1765	38.1765	10.1768	38.3821	10.1767	38.3437	10.1765	38.125	10.1765	38.8281	10.1767	38.6885	10.1767	38.4973	10.1769	39.0681	10.1767	38.6885	10.1769	38.5101	10.1767	39.0051	10.1766	40.3446	10.1767	39.3067	10.1767	40.7089	10.1766	40.4907	10.1769	40.2224	10.1768	41.1179	10.1766	40.8778	10.1765	40.8055	10.1766	40.1367	10.1766	41.1897	10.1765	41.8537	10.1765	42.2983
10.1809	38.1846	10.1807	38.5115	10.1802	38.361	10.1806	39.2677	10.1804	38.4238	10.1803	38.5115	10.1803	38.7735	10.1804	38.7859	10.1805	38.9224	10.1807	38.7361	10.1804	38.7859	10.1807	38.7735	10.1805	39.4881	10.1804	40.3937	10.1805	40.2381	10.1805	39.3658	10.1803	40.8449	10.1806	40.7385	10.1805	40.5248	10.1803	40.4772	10.1803	40.6674	10.1804	40.8921	10.1803	41.3496	10.1803	40.8921	10.1802	41.7213
10.1847	37.3516	10.1845	38.4211	10.184	39.2106	10.1844	38.4982	10.1842	37.9031	10.1841	38.2923	10.1841	37.4573	10.1842	37.9031	10.1843	39.997	10.1845	38.8688	10.1842	37.9031	10.1845	38.6775	10.1843	38.5752	10.1842	39.2106	10.1843	39.2484	10.1843	40.1574	10.1841	40.6348	10.1844	39.4995	10.1843	41.2268	10.1841	40.5129	10.1841	40.6591	10.1842	41.5495	10.1841	41.2748	10.1841	40.3539	10.184	41.8224
10.1885	38.3678	10.1882	37.8584	10.1878	38.1394	10.1881	38.7831	10.188	37.4589	10.1878	38.4689	10.1878	37.8841	10.188	38.7455	10.188	38.8081	10.1882	38.7956	10.188	38.7455	10.1882	39.8452	10.188	39.8695	10.1879	39.8452	10.188	40.6774	10.188	39.293	10.1879	40.3899	10.1882	40.3056	10.1881	40.7132	10.1879	40.9867	10.1878	41.1523	10.1879	41.0578	10.1879	40.8918	10.1878	42.431	10.1878	41.3172
10.1922	36.9436	10.192	37.9895	10.1915	37.5411	10.1919	38.1293	10.1917	38.6085	10.1916	38.5583	10.1916	37.0874	10.1917	37.5024	10.1918	38.0277	10.192	38.6085	10.1917	37.5024	10.192	39.4884	10.1918	39.1932	10.1917	40.0725	10.1918	39.5863	10.1918	39.6596	10.1916	40.505	10.1919	39.9999	10.1918	40.1087	10.1916	40.0604	10.1916	40.4811	10.1917	39.684	10.1916	40.8146	10.1916	40.6244	10.1915	41.3098
10.196	38.6394	10.1957	38.6756	10.1953	37.6123	10.1956	38.3487	10.1955	38.458	10.1953	37.5254	10.1953	38.1293	10.1955	38.0681	10.1955	38.5428	10.1957	38.567	10.1955	38.0681	10.1957	38.7358	10.1955	38.832	10.1954	39.6402	10.1955	40.015	10.1955	40.3747	10.1954	39.4279	10.1957	38.9758	10.1956	39.652	10.1954	40.7198	10.1953	40.0615	10.1954	40.3747	10.1954	40.259	10.1953	40.8457	10.1953	40.0965
10.1997	37.4044	10.1995	39.3592	10.199	38.3941	10.1994	37.4044	10.1992	38.8732	10.1991	38.1589	10.1991	38.6538	10.1992	38.5371	10.1993	39.6505	10.1995	38.9246	10.1992	38.5371	10.1995	39.3719	10.1993	39.9522	10.1992	39.877	10.1993	39.7009	10.1993	40.4749	10.1991	39.8393	10.1994	39.1425	10.1993	40.3262	10.1991	40.5736	10.1991	40.7583	10.1992	40.6106	10.1991	41.1737	10.1991	41.2829	10.199	41.2587
10.2035	38.9247	10.2033	37.9408	10.2028	39.0396	10.2032	39.1796	10.203	39.5463	10.2029	38.6682	10.2029	39.4454	10.203	39.697	10.2031	39.5714	10.2033	39.3823	10.203	39.697	10.2033	39.3444	10.2031	40.0714	10.203	40.3068	10.2031	40.1707	10.2031	39.697	10.2029	40.5776	10.2032	40.467	10.2031	41.271	10.2029	40.553	10.2029	40.944	10.203	41.1018	10.2029	41.4757	10.2029	41.5596	10.2028	40.8588
10.2073	38.5225	10.207	39.1051	10.2066	37.0846	10.2069	38.1207	10.2068	38.007	10.2066	38.0449	10.2066	38.0196	10.2068	36.6935	10.2068	38.9818	10.207	39.3259	10.2068	36.6935	10.207	38.146	10.2068	38.5225	10.2067	38.6969	10.2068	38.5225	10.2068	38.1838	10.2067	39.1543	10.207	39.2647	10.2069	39.7761	10.2067	39.7156	10.2066	40.0534	10.2067	40.1974	10.2067	40.0414	10.2066	39.9692	10.2066	40.7681
10.211	37.461	10.2108	38.2448	10.2103	38.0152	10.2107	38.0024	10.2105	39.5949	10.2104	37.8228	10.2104	38.9007	10.2105	38.9132	10.2106	39.1748	10.2108	39.0754	10.2105	38.9132	10.2108	39.2617	10.2106	39.2121	10.2105	39.1624	10.2106	39.1376	10.2106	39.5334	10.2104	41.0316	10.2107	39.4718	10.2106	40.3377	10.2104	39.7054	10.2104	40.4702	10.2105	40.41	10.2104	40.8055	10.2104	41.0316	10.2103	40.6621
10.2148	37.1418	10.2145	36.8252	10.2141	38.0503	10.2144	37.2599	10.2143	38.787	10.2141	38.5599	10.2141	38.1399	10.2143	38.8875	10.2143	38.3186	10.2145	39.1253	10.2143	38.8875	10.2145	39.0504	10.2143	38.2421	10.2142	39.0878	10.2143	39.781	10.2143	40.2447	10.2142	40.1353	10.2145	39.781	10.2144	40.1353	10.2142	39.5842	10.2141	39.3616	10.2142	39.781	10.2142	39.8056	10.2141	39.6458	10.2141	40.4625
10.2186	38.6358	10.2183	38.8	10.2179	37.8172	10.2182	38.7117	10.2181	38.0492	10.2179	38.7748	10.2179	38.5344	10.2181	38.2031	10.2181	38.863	10.2183	39.0513	10.2181	38.2031	10.2183	40.8032	10.2181	40.0407	10.218	39.3009	10.2181	40.6831	10.2181	39.6108	10.218	39.5985	10.2183	39.9306	10.2182	40.1505	10.218	39.9061	10.2179	39.9551	10.218	40.659	10.218	40.9946	10.2179	40.5144	10.2179	40.8032
10.2223	38.0487	10.2221	38.195	10.2216	37.9687	10.222	37.8349	10.2218	38.8923	10.2217	39.1003	10.2217	38.1286	10.2218	38.6175	10.2219	39.0094	10.2221	39.7181	10.2218	38.6175	10.2221	38.3936	10.2219	40.1752	10.2218	39.7946	10.2219	39.0744	10.2219	38.2878	10.2217	39.7308	10.222	40.0487	10.2219	40.0867	10.2217	39.6286	10.2217	40.5272	10.2218	40.8762	10.2217	40.8141	10.2217	40.8141	10.2216	40.7394
10.2261	38.0154	10.2258	38.793	10.2254	38.4688	10.2257	37.7485	10.2256	37.3252	10.2254	37.4796	10.2254	37.3638	10.2256	38.2805	10.2256	38.2302	10.2258	39.774	10.2256	38.2805	10.2258	38.793	10.2256	38.4813	10.2255	39.4089	10.2256	39.6527	10.2256	38.6811	10.2255	39.2129	10.2258	40.0877	10.2257	38.9046	10.2255	39.8224	10.2254	40.2556	10.2255	39.7619	10.2255	39.2129	10.2254	40.399	10.2254	40.8616
10.2298	37.1311	10.2296	37.8391	10.2291	38.4966	10.2295	38.4715	10.2293	38.5467	10.2292	38.3206	10.2292	37.3513	10.2293	37.2479	10.2294	38.3458	10.2296	39.389	10.2293	37.2479	10.2296	38.4338	10.2294	38.8957	10.2293	38.9577	10.2294	39.7307	10.2294	39.7064	10.2292	39.1555	10.2295	39.0691	10.2294	38.8957	10.2292	39.1555	10.2292	39.2785	10.2293	39.254	10.2292	39.3645	10.2292	40.4175	10.2291	39.6699
10.2336	38.1376	10.2333	38.7044	10.2329	38.5121	10.2332	38.0206	10.2331	38.666	10.2329	38.4735	10.2329	38.4349	10.2331	38.1506	10.2331	38.7044	10.2333	39.9009	10.2331	38.1506	10.2333	40.0248	10.2331	39.6145	10.233	39.4768	10.2331	40.5288	10.2331	41.1713	10.233	39.9009	10.2333	40.5776	10.2332	39.8885	10.233	40.1113	10.2329	40.4187	10.233	40.1606	10.233	40.2222	10.2329	41.1231	10.2329	40.3206
10.2374	38.3688	10.2371	38.3171	10.2367	37.7167	10.237	38.2912	10.2369	38.005	10.2367	38.0181	10.2367	37.4528	10.2369	39.0483	10.2369	38.9719	10.2371	39.289	10.2369	39.0483	10.2371	39.0483	10.2369	39.8534	10.2368	39.8534	10.2369	39.7786	10.2369	39.2511	10.2368	39.3647	10.2371	38.7164	10.237	39.7911	10.2368	39.7412	10.2367	39.8036	10.2368	40.1265	10.2368	40.5694	10.2367	40.9106	10.2367	40.1636
10.2411	38.7735	10.2409	38.6722	10.2404	38.1232	10.2408	38.3412	10.2406	38.354	10.2405	38.4051	10.2405	38.7229	10.2406	39.0507	10.2407	37.8134	10.2409	38.9878	10.2406	39.0507	10.2409	39.5125	10.2407	39.5745	10.2406	39.5621	10.2407	39.969	10.2407	39.8708	10.2405	39.1385	10.2408	39.5993	10.2407	39.5745	10.2405	39.5621	10.2405	41.0347	10.2406	40.59	10.2405	40.6383	10.2405	40.0303	10.2404	40.116
10.2449	37.5769	10.2446	38.3439	10.2442	37.1145	10.2445	38.0597	10.2444	37.6556	10.2442	37.2604	10.2442	37.7603	10.2444	38.5621	10.2444	38.4468	10.2446	38.5749	10.2444	38.5621	10.2446	40.2042	10.2444	39.2347	10.2443	38.5237	10.2444	39.3979	10.2444	38.2537	10.2443	38.6261	10.2446	39.1213	10.2445	39.8836	10.2443	40.3758	10.2442	39.8093	10.2443	39.9702	10.2443	38.8808	10.2442	39.5605	10.2442	39.9331
10.2486	37.9042	10.2484	38.5925	10.2479	38.5546	10.2483	38.7942	10.2481	38.2499	10.248	37.827	10.248	38.769	10.2481	38.4913	10.2482	38.542	10.2484	38.6683	10.2481	38.4913	10.2484	38.9322	10.2482	39.6643	10.2481	39.4547	10.2482	39.738	10.2482	39.7135	10.248	39.6151	10.2483	39.5535	10.2482	39.8606	10.248	40.3833	10.248	40.7202	10.2481	40.4075	10.248	39.4176	10.248	39.8973	10.2479	40.6122
10.2524	37.4608	10.2522	37.0007	10.2517	37.6256	10.2521	38.0031	10.2519	37.3336	10.2518	37.4354	10.2518	38.5255	10.2519	37.4608	10.252	37.8777	10.2522	37.6382	10.2519	37.4608	10.2522	38.5872	10.252	38.0156	10.2519	38.2403	10.252	37.6887	10.252	38.8699	10.2518	38.3769	10.2521	38.3521	10.252	38.9677	10.2518	39.3325	10.2518	38.8821	10.2519	38.9555	10.2518	38.2527	10.2518	38.8331	10.2517	39.3446
10.2562	38.3291	10.2559	38.5354	10.2555	37.7167	10.2558	39.0464	10.2557	38.2255	10.2555	39.2236	10.2555	39.0337	10.2557	38.2773	10.2557	37.7823	10.2559	38.2255	10.2557	38.2773	10.2559	38.8938	10.2557	39.8629	10.2556	39.1984	10.2557	39.5759	10.2557	38.4581	10.2556	40.3572	10.2559	39.5633	10.2558	39.4756	10.2556	39.7383	10.2555	39.8877	10.2556	40.3818	10.2556	39.8877	10.2555	39.3372	10.2555	39.8877
10.2599	37.6327	10.2597	36.9242	10.2592	38.2771	10.2596	38.0078	10.2594	38.5572	10.2593	37.9305	10.2593	38.3792	10.2594	37.1092	10.2595	37.853	10.2597	38.6713	10.2594	37.1092	10.2597	38.5699	10.2595	39.7076	10.2594	39.683	10.2595	38.9361	10.2595	38.4937	10.2593	39.1116	10.2596	39.361	10.2595	40.0512	10.2593	39.1616	10.2593	39.3362	10.2594	39.1116	10.2593	39.0615	10.2593	38.3919	10.2592	38.9109
10.2637	38.5478	10.2634	38.6368	10.263	38.5733	10.2633	37.2545	10.2632	38.2414	10.263	39.091	10.263	38.3438	10.2632	39.3784	10.2632	37.3333	10.2634	39.2037	10.2632	39.3784	10.2634	38.4332	10.2632	38.1644	10.2631	39.4282	10.2632	38.446	10.2632	39.2537	10.2631	40.0943	10.2634	40.2164	10.2633	40.1554	10.2631	39.7873	10.263	39.3411	10.2631	38.915	10.2631	39.602	10.263	40.5444	10.263	39.6762
10.2675	38.761	10.2672	37.8165	10.2668	36.9957	10.2671	37.6459	10.267	38.4659	10.2668	37.8689	10.2668	38.2463	10.267	37.448	10.267	39.1172	10.2672	38.3498	10.267	37.448	10.2672	38.3627	10.267	38.5302	10.2669	40.5479	10.267	39.2689	10.267	38.5688	10.2669	40.1672	10.2672	39.231	10.2671	40.0684	10.2669	40.4009	10.2668	39.5079	10.2669	39.3067	10.2669	39.3319	10.2668	39.5831	10.2668	40.0312
10.2712	38.516	10.271	37.4871	10.2705	38.6827	10.2709	38.0245	10.2707	38.7083	10.2706	38.4646	10.2706	38.5545	10.2707	39.0521	10.2708	38.284	10.271	39.581	10.2707	39.0521	10.271	40.2632	10.2708	38.5802	10.2707	39.0901	10.2708	38.7467	10.2708	39.5935	10.2706	38.5545	10.2709	39.0774	10.2708	40.0906	10.2706	39.2039	10.2706	39.2039	10.2707	40.0041	10.2706	39.8677	10.2706	39.2544	10.2705	39.9421
10.275	38.459	10.2747	38.2874	10.2743	38.5774	10.2746	37.5121	10.2745	39.4734	10.2743	38.7086	10.2743	38.0218	10.2745	38.1548	10.2745	38.9565	10.2747	38.3006	10.2745	38.1548	10.2747	39.933	10.2745	39.7931	10.2744	40.425	10.2745	39.8313	10.2745	39.971	10.2744	39.4092	10.2747	39.933	10.2746	39.2287	10.2744	39.0215	10.2743	40.4751	10.2744	40.5752	10.2744	40.1356	10.2743	40.085	10.2743	39.6655
10.2787	38.9665	10.2785	39.1464	10.278	37.7504	10.2784	39.1335	10.2782	39.0437	10.2781	38.76	10.2781	37.3229	10.2782	38.7859	10.2783	38.6433	10.2785	37.7504	10.2782	38.7859	10.2785	39.9582	10.2783	39.8828	10.2782	39.7946	10.2783	39.3764	10.2783	39.9959	10.2781	39.3509	10.2784	39.8325	10.2783	40.5194	10.2781	40.2585	10.2781	40.5813	10.2782	39.9833	10.2781	39.9205	10.2781	39.8828	10.278	40.4451
10.2825	37.7819	10.2822	37.044	10.2818	37.8862	10.2821	37.3092	10.282	37.0573	10.2818	37.6512	10.2818	38.2488	10.282	39.0526	10.282	37.9122	10.2822	39.0905	10.282	39.0526	10.2822	37.9512	10.282	38.3518	10.2819	38.5442	10.282	38.3647	10.282	39.3295	10.2819	38.6464	10.2822	38.3004	10.2821	38.2359	10.2819	39.0779	10.2818	39.766	10.2819	38.6081	10.2819	38.3904	10.2818	38.8246	10.2818	39.4797
10.2863	37.5446	10.286	38.8404	10.2856	38.4221	10.2859	38.3826	10.2858	38.3168	10.2856	38.6579	10.2856	38.9054	10.2858	39.3957	10.2858	38.5795	10.286	39.7276	10.2858	39.3957	10.286	39.3957	10.2858	39.5875	10.2857	40.1703	10.2858	39.2929	10.2858	39.2801	10.2857	39.7022	10.286	39.4469	10.2859	39.2672	10.2857	39.19	10.2856	39.4725	10.2857	40.0569	10.2857	40.1451	10.2856	39.8546	10.2856	40.5334
10.29	37.5385	10.2898	37.8233	10.2893	37.1467	10.2897	37.8748	10.2895	37.6423	10.2894	38.1187	10.2894	36.8965	10.2895	37.9134	10.2896	38.9542	10.2898	38.7784	10.2895	37.9134	10.2898	38.3865	10.2896	38.8036	10.2895	39.0792	10.2896	39.0417	10.2896	38.7407	10.2894	39.0042	10.2897	38.2974	10.2896	38.7029	10.2894	39.1665	10.2894	39.6617	10.2895	39.1665	10.2894	39.1291	10.2894	39.3653	10.2893	37.8233
10.2938	38.1215	10.2935	38.5556	10.2931	38.2931	10.2934	39.2686	10.2933	39.0238	10.2931	38.5164	10.2931	39.2815	10.2933	39.1657	10.2933	38.8424	10.2935	38.7904	10.2933	39.1657	10.2935	38.8164	10.2933	39.0109	10.2932	40.1831	10.2933	38.9202	10.2933	39.2429	10.2932	39.7919	10.2935	39.9565	10.2934	39.3969	10.2932	39.8553	10.2931	40.0951	10.2932	39.1013	10.2932	39.5375	10.2931	40.9914	10.2931	39.6649
10.2975	38.004	10.2973	38.3641	10.2968	38.4408	10.2972	38.8475	10.297	38.7969	10.2969	38.4153	10.2969	38.6066	10.297	37.5621	10.2971	38.2487	10.2973	37.8357	10.297	37.5621	10.2973	39.1624	10.2971	38.4281	10.297	39.225	10.2971	37.9005	10.2971	38.0169	10.2969	39.3251	10.2972	38.7209	10.2971	38.8475	10.2969	38.0298	10.2969	39.5741	10.297	38.6574	10.2969	39.7105	10.2969	38.5939	10.2968	38.4281
10.3013	37.9111	10.3011	37.8098	10.3006	37.4274	10.301	37.6318	10.3008	37.4914	10.3007	38.4388	10.3007	38.4512	10.3008	38.3888	10.3009	38.2261	10.3011	38.3388	10.3008	38.3888	10.3011	38.1381	10.3009	37.9743	10.3008	38.4637	10.3009	39.266	10.3009	38.947	10.3007	37.2218	10.301	39.4245	10.3009	38.8607	10.3007	39.3148	10.3007	38.8731	10.3008	39.3148	10.3007	39.1926	10.3007	38.6006	10.3006	38.947
10.3051	38.8203	10.3048	36.3565	10.3044	38.1838	10.3047	38.0424	10.3046	38.2992	10.3044	38.3631	10.3044	37.1562	10.3046	38.1582	10.3046	38.4524	10.3048	40.0755	10.3046	38.1582	10.3048	38.8708	10.3046	38.9338	10.3045	38.5543	10.3046	38.7572	10.3046	39.1222	10.3045	38.6051	10.3048	38.0553	10.3047	39.3471	10.3045	38.9464	10.3044	39.4715	10.3045	39.5583	10.3045	38.5288	10.3044	38.8456	10.3044	38.896
10.3088	37.1256	10.3086	38.2244	10.3081	36.8654	10.3085	37.8065	10.3083	37.8956	10.3082	38.035	10.3082	37.1256	10.3083	39.0593	10.3084	38.3878	10.3086	37.3969	10.3083	39.0593	10.3086	38.725	10.3084	38.8244	10.3083	39.5494	10.3084	39.0223	10.3084	39.4885	10.3082	39.0963	10.3085	38.5755	10.3084	40.2136	10.3082	38.6752	10.3082	38.725	10.3083	38.5505	10.3082	39.4641	10.3082	38.7995	10.3081	39.3908
10.3126	38.3202	10.3123	38.1096	10.3119	37.8978	10.3122	38.0832	10.3121	38.2151	10.3119	38.5558	10.3119	38.6079	10.3121	37.7782	10.3121	38.2808	10.3123	39.3437	10.3121	37.7782	10.3123	37.9509	10.3121	39.4331	10.312	38.712	10.3121	39.8268	10.3121	39.4714	10.312	38.0964	10.3123	38.1887	10.3122	39.1257	10.312	39.3948	10.3119	39.1514	10.312	39.1643	10.312	39.5351	10.3119	39.7762	10.3119	39.3821
10.3164	38.4923	10.3161	39.3536	10.3157	38.9775	10.316	37.6923	10.3159	38.5318	10.3157	38.0277	10.3157	37.8402	10.3159	39.2631	10.3159	38.5582	10.3161	39.431	10.3159	39.2631	10.3161	39.6109	10.3159	39.7901	10.3158	39.4439	10.3159	39.5853	10.3159	39.7134	10.3158	39.6238	10.3161	39.2502	10.316	39.6494	10.3158	38.86	10.3157	39.3536	10.3158	39.3665	10.3158	39.0556	10.3157	40.2219	10.3157	39.3148
10.3201	36.8241	10.3199	38.4116	10.3194	37.8941	10.3198	37.4882	10.3196	38.7953	10.3195	36.7705	10.3195	37.9332	10.3196	38.1408	10.3197	38.7189	10.3199	38.1408	10.3196	38.1408	10.3199	37.7244	10.3197	38.8716	10.3196	38.5656	10.3197	38.8207	10.3197	39.2885	10.3195	39.3136	10.3198	38.3087	10.3197	38.8589	10.3195	39.6139	10.3195	38.6678	10.3196	38.1926	10.3195	38.8207	10.3195	39.6388	10.3194	39.9243
10.3239	38.6069	10.3236	38.2794	10.3232	38.9835	10.3235	38.7762	10.3234	38.2004	10.3232	38.8411	10.3232	39.0867	10.3234	37.9888	10.3234	38.8411	10.3236	38.3188	10.3234	37.9888	10.3236	38.7242	10.3234	38.8929	10.3233	38.2004	10.3234	38.6852	10.3234	39.6625	10.3233	39.5226	10.3236	39.0352	10.3235	39.599	10.3233	39.8779	10.3232	38.7502	10.3233	39.764	10.3233	39.7133	10.3232	39.2668	10.3232	39.0996
10.3276	38.1615	10.3274	37.7713	10.3269	37.0854	10.3273	37.8497	10.3271	38.1745	10.327	37.5748	10.327	38.5862	10.3271	37.7059	10.3272	38.3036	10.3274	38.0708	10.3271	37.7059	10.3274	38.6757	10.3272	38.1227	10.3271	37.9539	10.3272	38.3551	10.3272	38.5606	10.327	37.6928	10.3273	38.5606	10.3272	38.9049	10.327	38.714	10.327	37.6666	10.3271	38.9556	10.327	37.8627	10.327	39.5346	10.3269	38.9176
10.3314	37.8069	10.3311	37.666	10.3307	38.1506	10.331	37.7173	10.3309	38.4786	10.3307	38.6166	10.3307	38.1125	10.3309	38.9159	10.3309	38.9407	10.3311	38.4031	10.3309	38.9159	10.3311	38.1506	10.3309	38.8661	10.3308	38.9903	10.3309	38.754	10.3309	38.4031	10.3308	39.0151	10.3311	39.946	10.331	38.6291	10.3308	39.3483	10.3307	39.2622	10.3308	39.0523	10.3308	39.2253	10.3307	39.3729	10.3307	39.2129
10.3352	37.4095	10.3349	37.9207	10.3345	36.9694	10.3348	36.326	10.3347	37.6148	10.3345	37.5636	10.3345	37.1124	10.3347	37.1253	10.3347	37.9334	10.3349	38.0348	10.3347	37.1253	10.3349	38.6002	10.3347	38.1233	10.3346	37.0994	10.3347	38.3499	10.3347	38.6127	10.3346	38.2871	10.3349	38.199	10.3348	39.2558	10.3346	37.5508	10.3345	38.1612	10.3346	38.1485	10.3346	39.3661	10.3345	37.7298	10.3345	38.0854
10.3389	39.0657	10.3387	37.7529	10.3382	37.8981	10.3386	38.6158	10.3384	38.1213	10.3383	38.1475	10.3383	38.1737	10.3384	38.2521	10.3385	38.0689	10.3387	39.6493	10.3384	38.2521	10.3387	38.9505	10.3385	38.226	10.3384	38.7577	10.3385	39.0145	10.3385	39.1678	10.3383	39.3966	10.3386	38.8991	10.3385	39.4852	10.3383	39.9629	10.3383	39.0529	10.3384	39.1933	10.3383	38.719	10.3383	39.8001	10.3382	39.1295
10.3427	37.7446	10.3424	37.8736	10.342	37.3419	10.3423	39.0029	10.3422	37.654	10.342	37.3941	10.342	36.9349	10.3422	38.588	10.3422	38.9153	10.3424	38.5501	10.3422	38.588	10.3424	37.9507	10.3422	39.7218	10.3421	37.7704	10.3422	38.4487	10.3422	39.1029	10.3421	37.8993	10.3424	39.1278	10.3423	38.2069	10.3421	38.1686	10.342	38.9654	10.3421	38.5121	10.3421	39.1652	10.342	38.3725	10.342	39.0154
10.3464	37.9346	10.3462	38.4332	10.3457	37.9101	10.3461	37.6396	10.3459	37.4293	10.3458	38.4816	10.3458	37.4169	10.3459	38.0812	10.346	37.1304	10.3462	37.5036	10.3459	38.0812	10.3462	37.7136	10.346	38.7222	10.3459	38.3486	10.346	39.3293	10.346	38.8779	10.3458	39.1873	10.3461	37.9835	10.346	37.6149	10.3458	38.7342	10.3458	38.7821	10.3459	38.9614	10.3458	37.2303	10.3458	38.842	10.3457	38.2273
10.3502	36.9686	10.35	37.9405	10.3495	37.738	10.3499	37.3553	10.3497	36.9557	10.3496	37.6617	10.3496	38.2173	10.3497	37.7126	10.3498	38.3799	10.35	38.1922	10.3497	37.7126	10.35	38.4298	10.3498	38.0917	10.3497	37.496	10.3498	37.4705	10.3498	39.1952	10.3496	37.89	10.3499	38.5791	10.3498	38.0162	10.3496	38.6412	10.3496	37.7253	10.3497	38.9868	10.3496	38.3049	10.3496	38.4796	10.3495	38.3799
10.354	39.2337	10.3537	37.4732	10.3533	38.9479	10.3536	38.5718	10.3535	38.7352	10.3533	38.3318	10.3533	38.0775	10.3535	38.3951	10.3535	38.6599	10.3537	38.0137	10.3535	38.3951	10.3537	38.8229	10.3535	39.0973	10.3534	38.0009	10.3535	38.9229	10.3535	39.4314	10.3534	39.0475	10.3537	37.8729	10.3536	39.2832	10.3534	38.5467	10.3533	38.9479	10.3534	38.9479	10.3534	38.7478	10.3533	39.579	10.3533	39.0226
10.3577	38.6883	10.3575	37.9939	10.357	37.5193	10.3574	37.7234	10.3572	37.7912	10.3571	38.794	10.3571	39.5393	10.3572	38.8731	10.3573	38.9521	10.3575	37.9399	10.3572	38.8731	10.3575	39.604	10.3573	38.396	10.3572	38.2758	10.3573	38.3827	10.3573	39.2664	10.3571	39.3706	10.3574	38.4893	10.3573	38.9521	10.3571	38.3693	10.3571	39.188	10.3572	39.9901	10.3571	39.7718	10.3571	38.115	10.357	38.9915
10.3615	37.9039	10.3612	38.8682	10.3608	37.1483	10.3611	37.1612	10.361	38.1693	10.3608	38.1567	10.3608	38.0305	10.361	39.5913	10.361	38.4829	10.3612	38.8682	10.361	39.5913	10.3612	39.4087	10.361	38.7443	10.3609	37.7642	10.361	38.7071	10.361	39.1762	10.3609	39.4087	10.3612	39.213	10.3611	39.004	10.3609	38.93	10.3608	38.6574	10.3609	38.6822	10.3609	39.2743	10.3608	39.4575	10.3608	38.9053
10.3653	37.8763	10.365	37.698	10.3646	37.7108	10.3649	36.6233	10.3648	37.6852	10.3646	38.9167	10.3646	37.9271	10.3648	38.0032	10.3648	37.506	10.365	38.1548	10.3648	38.0032	10.365	37.583	10.3648	37.8127	10.3647	38.6187	10.3648	38.2052	10.3648	39.0895	10.3647	38.7183	10.365	38.7556	10.3649	39.0156	10.3647	38.5439	10.3646	38.2682	10.3647	37.9651	10.3647	38.4063	10.3646	38.6935	10.3646	38.1674
10.369	38.4502	10.3688	38.0117	10.3683	38.7357	10.3687	37.6827	10.3685	38.2128	10.3684	38.5373	10.3684	38.2754	10.3685	39.0314	10.3686	38.7604	10.3688	37.7716	10.3685	39.0314	10.3688	38.7233	10.3686	38.4128	10.3685	39.3614	10.3686	38.1501	10.3686	39.41	10.3684	39.3857	10.3687	37.8476	10.3686	38.3255	10.3684	38.7604	10.3684	38.3879	10.3685	39.3614	10.3684	39.0436	10.3684	38.5994	10.3683	38.3754
10.3728	38.4033	10.3725	37.4966	10.3721	38.2021	10.3724	38.4166	10.3723	37.5513	10.3721	39.0795	10.3721	38.0809	10.3723	37.6333	10.3723	38.0134	10.3725	39.3937	10.3723	37.6333	10.3725	39.8863	10.3723	39.3937	10.3722	38.7097	10.3723	38.8818	10.3723	39.1583	10.3722	38.5901	10.3725	38.8025	10.3724	39.132	10.3722	38.4968	10.3721	39.6796	10.3722	39.0269	10.3722	39.1452	10.3721	38.7627	10.3721	38.3497
10.3765	38.7638	10.3763	38.2166	10.3758	37.7161	10.3762	37.9604	10.376	38.8961	10.3759	39.1594	10.3759	40.5771	10.376	39.3687	10.3761	38.1359	10.3763	40.1698	10.376	39.3687	10.3763	40.5137	10.3761	39.3818	10.376	39.1725	10.3761	39.8745	10.3761	39.512	10.3759	39.538	10.3762	39.8874	10.3761	39.8616	10.3759	39.0279	10.3759	39.0543	10.376	40.0031	10.3759	40.2848	10.3759	39.3165	10.3758	39.4079
10.3803	36.398	10.38	37.5492	10.3796	37.5753	10.3799	38.6032	10.3798	38.5778	10.3796	38.0798	10.3796	38.5905	10.3798	38.0798	10.3798	39.1571	10.38	38.1953	10.3798	38.0798	10.38	39.0945	10.3798	38.7171	10.3797	38.336	10.3798	39.257	10.3798	38.7803	10.3797	37.9769	10.38	39.1321	10.3799	38.0798	10.3797	37.9898	10.3796	39.2944	10.3797	39.3815	10.3797	37.3925	10.3796	38.7803	10.3796	38.7803
10.3841	38.1664	10.3838	38.2531	10.3834	37.5419	10.3837	36.8813	10.3836	38.6099	10.3834	37.9303	10.3834	38.2531	10.3836	38.2407	10.3836	39.0241	10.3838	38.6099	10.3836	38.2407	10.3838	38.6711	10.3836	40.2768	10.3835	39.1935	10.3836	37.9926	10.3836	38.6099	10.3835	38.3642	10.3838	39.5299	10.3837	38.6955	10.3835	38.7932	10.3834	38.9999	10.3835	38.8906	10.3835	38.7322	10.3834	39.1693	10.3834	38.6833
10.3878	37.938	10.3876	37.1811	10.3871	38.0901	10.3875	37.1552	10.3873	37.8362	10.3872	37.22	10.3872	38.1785	10.3873	38.8666	10.3874	37.7597	10.3876	38.4552	10.3873	38.8666	10.3876	37.2717	10.3874	38.2164	10.3873	38.1785	10.3874	38.6552	10.3874	39.4207	10.3872	38.4928	10.3875	38.1154	10.3874	39.6888	10.3872	37.8744	10.3872	38.3674	10.3873	38.6053	10.3872	38.0141	10.3872	38.0901	10.3871	37.9887
10.3916	39.4127	10.3913	39.645	10.3909	38.4694	10.3912	38.5092	10.3911	39.5548	10.3909	37.9085	10.3909	39.9783	10.3911	39.0093	10.3911	39.4127	10.3913	40.2201	10.3911	39.0093	10.3913	39.27	10.3911	40.0675	10.391	39.8248	10.3911	40.1311	10.3911	39.309	10.391	39.4903	10.3913	39.735	10.3912	39.9655	10.391	39.8504	10.3909	38.7074	10.391	40.2201	10.391	39.6836	10.3909	39.1529	10.3909	38.7732
10.3953	36.8504	10.3951	38.1394	10.3946	37.9969	10.395	37.3291	10.3948	37.9579	10.3947	37.7625	10.3947	38.4742	10.3948	38.3458	10.3949	38.5894	10.3951	40.0204	10.3948	38.3458	10.3951	37.6579	10.3949	38.8315	10.3948	38.4357	10.3949	38.8061	10.3949	38.768	10.3947	39.0343	10.395	39.0469	10.3949	39.009	10.3947	39.2108	10.3947	38.5383	10.3948	38.3715	10.3947	37.5398	10.3947	39.11	10.3946	38.8315
10.3991	37.8023	10.3989	39.0687	10.3984	38.2204	10.3988	38.1683	10.3986	37.4724	10.3985	38.9669	10.3985	38.6725	10.3986	39.0306	10.3987	38.4923	10.3989	39.6243	10.3986	39.0306	10.3989	39.5992	10.3987	39.3096	10.3986	39.4861	10.3987	39.4735	10.3987	39.2463	10.3985	39.1196	10.3988	39.9117	10.3987	38.9158	10.3985	39.0051	10.3985	39.398	10.3986	38.3371	10.3985	39.2969	10.3985	38.1163	10.3984	39.1957
10.4029	37.9758	10.4026	38.0541	10.4022	37.5948	10.4025	37.871	10.4024	37.9365	10.4022	38.7009	10.4022	38.1843	10.4024	38.2363	10.4024	38.8928	10.4026	38.2103	10.4024	38.2363	10.4026	38.353	10.4024	38.829	10.4023	38.5853	10.4024	38.9056	10.4024	39.0839	10.4023	39.0203	10.4026	40.1741	10.4025	39.814	10.4023	37.6871	10.4022	39.6264	10.4023	38.9821	10.4023	38.1713	10.4022	38.4435	10.4022	38.8545
10.4066	36.54	10.4064	38.5653	10.4059	37.7503	10.4063	38.0029	10.4061	39.0217	10.406	38.1161	10.406	39.5092	10.4061	38.7015	10.4062	39.3878	10.4064	39.2905	10.4061	38.7015	10.4064	39.5697	10.4062	39.0462	10.4061	39.9429	10.4062	39.2052	10.4062	39.2662	10.406	38.2414	10.4063	38.9357	10.4062	39.3149	10.406	39.4728	10.406	39.3027	10.4061	38.4659	10.406	37.9652	10.406	39.3757	10.4059	38.3289
10.4104	38.2831	10.4101	36.5364	10.4097	37.9504	10.41	37.0401	10.4099	38.1938	10.4097	38.7894	10.4097	38.8522	10.4099	38.8271	10.4099	38.7391	10.4101	38.9275	10.4099	38.8271	10.4101	38.2704	10.4099	38.5624	10.4098	38.1043	10.4099	39.0401	10.4099	38.3086	10.4098	39.0151	10.4101	38.6887	10.41	38.5497	10.4098	38.334	10.4097	39.1026	10.4098	39.3885	10.4098	37.9761	10.4097	37.9504	10.4097	38.2194
10.4141	38.9152	10.4139	37.9856	10.4134	37.3749	10.4138	38.6247	10.4136	38.3958	10.4135	38.1784	10.4135	39.9462	10.4136	38.4213	10.4137	39.2286	10.4139	39.241	10.4136	38.4213	10.4139	39.1536	10.4137	39.8356	10.4136	40.1419	10.4137	39.3034	10.4137	38.8522	10.4135	39.7864	10.4138	39.3532	10.4137	38.8648	10.4135	39.5766	10.4135	38.7133	10.4136	39.3408	10.4135	39.0283	10.4135	39.2036	10.4134	38.574
10.4179	37.0561	10.4177	37.3017	10.4172	38.1174	10.4176	38.1048	10.4174	38.5188	10.4173	38.0669	10.4173	38.6061	10.4174	38.3813	10.4175	38.0417	10.4177	38.2181	10.4174	38.3813	10.4177	37.9405	10.4175	40.0367	10.4174	38.3437	10.4175	38.7428	10.4175	37.2631	10.4173	38.7428	10.4176	38.1426	10.4175	38.7676	10.4173	38.631	10.4173	38.2433	10.4174	38.5438	10.4173	38.6061	10.4173	38.9161	10.4172	37.4817
10.4217	38.0007	10.4214	38.3417	10.421	37.6937	10.4213	38.4265	10.4212	38.6075	10.421	38.7877	10.421	38.5473	10.4212	38.7037	10.4212	38.4507	10.4214	39.0982	10.4212	38.7037	10.4214	38.6677	10.4212	38.3659	10.4211	39.7235	10.4212	38.7877	10.4212	38.8596	10.4211	38.3781	10.4214	38.7158	10.4213	38.8955	10.4211	37.9517	10.421	38.9313	10.4211	38.5714	10.4211	38.2567	10.421	39.3116	10.421	37.8414
10.4254	36.8141	10.4252	37.7128	10.4247	37.8002	10.4251	37.4366	10.4249	37.8501	10.4248	37.9248	10.4248	38.2716	10.4249	37.9497	10.425	38.9559	10.4252	39.1733	10.4249	37.9497	10.4252	38.3209	10.425	38.0986	10.4249	39.4135	10.425	38.4683	10.425	39.1974	10.4248	38.1975	10.4251	39.0406	10.425	38.1605	10.4248	38.871	10.4248	39.4494	10.4249	37.7628	10.4248	38.5051	10.4248	38.9559	10.4247	38.3947
10.4292	38.2666	10.4289	37.7506	10.4285	38.1038	10.4288	38.4662	10.4287	38.379	10.4285	38.3416	10.4285	38.8622	10.4287	38.9605	10.4287	39.0587	10.4289	38.354	10.4287	38.9605	10.4289	39.9072	10.4287	38.7882	10.4286	39.8351	10.4287	39.8111	10.4287	39.5699	10.4286	39.0954	10.4289	39.5094	10.4288	38.9237	10.4286	38.8006	10.4285	39.3881	10.4286	38.0535	10.4286	38.6027	10.4285	38.8375	10.4285	39.1932
10.433	37.2744	10.4327	37.8136	10.4323	36.7785	10.4326	37.6013	10.4325	37.4005	10.4323	37.2491	10.4323	38.6146	10.4325	39.1956	10.4325	38.3453	10.4327	39.0632	10.4325	39.1956	10.4327	38.9787	10.4325	38.2962	10.4324	38.7363	10.4325	39.5068	10.4325	38.8577	10.4324	38.712	10.4327	38.5535	10.4326	38.8213	10.4324	39.0512	10.4323	38.0247	10.4324	38.4924	10.4324	38.21	10.4323	38.2839	10.4323	37.8385
10.4367	37.8502	10.4365	37.9006	10.436	37.6477	10.4364	38.5505	10.4362	38.8099	10.4361	39.1287	10.4361	38.896	10.4362	38.3517	10.4363	38.9819	10.4365	39.3722	10.4362	38.3517	10.4365	37.9132	10.4363	39.1775	10.4362	39.8068	10.4363	39.4329	10.4363	39.7828	10.4361	39.1775	10.4364	39.2507	10.4363	38.6866	10.4361	38.9451	10.4361	40.6974	10.4362	39.1409	10.4361	39.1043	10.4361	38.4512	10.436	39.0798
10.4405	37.5561	10.4402	37.4698	10.4398	37.8624	10.4401	37.6421	10.44	38.0207	10.4398	39.1584	10.4398	38.3474	10.44	39.2762	10.44	38.1541	10.4402	38.5038	10.44	39.2762	10.4402	38.5997	10.44	37.8502	10.4399	39.2762	10.44	38.5398	10.44	38.2267	10.4399	38.6475	10.4402	39.2173	10.4401	38.3715	10.4399	38.2267	10.4398	38.2992	10.4399	38.3956	10.4399	37.6175	10.4398	38.0085	10.4398	37.7646
10.4442	38.7308	10.444	37.1565	10.4435	38.3214	10.4439	38.6072	10.4437	38.0461	10.4436	38.7062	10.4436	39.1238	10.4437	38.3713	10.4438	38.7432	10.444	39.0504	10.4437	38.3713	10.444	39.2336	10.4438	39.331	10.4437	39.5975	10.4438	39.1238	10.4438	39.5854	10.4436	39.1482	10.4439	39.3674	10.4438	40.2561	10.4436	38.8171	10.4436	39.3188	10.4437	39.136	10.4436	39.197	10.4436	39.8622	10.4435	38.3588
10.448	37.7243	10.4478	37.4615	10.4473	38.5143	10.4477	37.1969	10.4475	38.1583	10.4474	38.1213	10.4474	38.9396	10.4475	39.3125	10.4476	38.9033	10.4478	39.012	10.4475	39.3125	10.4478	38.7457	10.4476	39.0361	10.4475	39.6582	10.4476	38.77	10.4476	38.3306	10.4474	39.2765	10.4477	40.7125	10.4476	38.9517	10.4474	38.7214	10.4474	38.2937	10.4475	37.9605	10.4474	38.3551	10.4474	37.7991	10.4473	38.183
10.4518	37.7301	10.4515	37.7654	10.4511	37.3992	10.4514	37.3517	10.4513	38.8092	10.4511	38.3256	10.4511	38.7978	10.4513	37.9414	10.4513	39.4111	10.4515	38.9691	10.4513	37.9414	10.4515	40.0485	10.4513	39.7367	10.4512	38.9235	10.4513	38.9463	10.4513	39.6247	10.4512	39.4111	10.4515	38.5452	10.4514	38.6717	10.4512	38.7978	10.4511	37.9648	10.4512	38.6027	10.4512	38.8436	10.4511	39.0716	10.4511	38.0582
10.4555	37.2444	10.4553	38.2011	10.4548	37.5254	10.4552	37.8044	10.455	38.3801	10.4549	39.1463	10.4549	38.8886	10.455	37.8406	10.4551	38.6056	10.4553	39.0762	10.455	37.8406	10.4553	38.8651	10.4551	39.7717	10.455	38.6411	10.4551	38.9473	10.4551	38.5938	10.4549	38.5582	10.4552	38.0813	10.4551	38.5227	10.4549	38.7002	10.4549	38.2011	10.455	38.1532	10.4549	38.0453	10.4549	37.5376	10.4548	37.8286
10.4593	38.4589	10.459	38.6822	10.4586	38.3093	10.4589	40.0443	10.4588	38.5086	10.4586	38.7811	10.4586	41.0481	10.4588	40.3302	10.4588	40.9897	10.459	40.2232	10.4588	40.3302	10.459	39.6478	10.4588	40.7084	10.4587	40.7084	10.4588	40.3539	10.4588	39.7322	10.4587	40.1756	10.459	40.0682	10.4589	40.2113	10.4587	39.6598	10.4586	39.8885	10.4587	38.8304	10.4587	38.9043	10.4586	38.3342	10.4586	38.2968
10.463	37.7528	10.4628	37.7652	10.4623	37.7034	10.4627	38.4379	10.4625	38.9079	10.4624	39.0872	10.4624	39.4315	10.4625	39.6202	10.4626	39.5495	10.4628	39.7846	10.4625	39.6202	10.4628	38.5105	10.4626	39.7377	10.4625	39.4315	10.4626	39.7611	10.4626	38.8119	10.4624	39.5966	10.4627	39.2181	10.4626	39.3131	10.4624	39.2419	10.4624	37.9498	10.4625	38.1458	10.4624	38.7999	10.4624	37.8638	10.4623	37.5548
10.4668	38.3261	10.4666	38.6584	10.4661	39.073	10.4665	38.8175	10.4663	39.9722	10.4662	40.1025	10.4662	40.0552	10.4663	40.9563	10.4664	41.5196	10.4666	40.759	10.4663	40.9563	10.4666	40.0788	10.4664	39.9248	10.4663	39.9841	10.4664	40.6425	10.4664	40.0078	10.4662	40.2911	10.4665	40.7939	10.4664	40.4555	10.4662	39.2182	10.4662	39.9248	10.4663	39.4351	10.4662	38.289	10.4662	38.5234	10.4661	38.7686
10.4706	38.1093	10.4703	38.0603	10.4699	37.9005	10.4702	38.4144	10.4701	40.7623	10.4699	39.1131	10.4699	38.9936	10.4701	39.6469	10.4701	40.4286	10.4703	40.2781	10.4701	39.6469	10.4703	39.6115	10.4701	39.7762	10.47	40.7394	10.4701	39.3394	10.4701	39.137	10.47	39.517	10.4703	39.8818	10.4702	39.3156	10.47	39.0773	10.4699	38.8616	10.47	38.7412	10.47	37.8512	10.4699	38.5358	10.4699	38.4144
10.4743	38.4962	10.4741	39.2207	10.4736	38.7901	10.474	40.6312	10.4738	41.7589	10.4737	40.5217	10.4737	40.8496	10.4738	40.4484	10.4739	41.2708	10.4741	41.0547	10.4738	40.4484	10.4741	41.6997	10.4739	40.8617	10.4738	40.5826	10.4739	40.3995	10.4739	41.4381	10.4737	40.4729	10.474	41.5096	10.4739	40.3995	10.4737	39.6839	10.4737	39.0693	10.4738	40.0803	10.4737	39.5218	10.4737	39.3841	10.4736	39.2333
10.4781	38.4572	10.4778	38.1776	10.4774	40.0822	10.4777	38.6467	10.4776	40.2036	10.4774	40.1065	10.4774	40.8886	10.4776	41.0551	10.4776	41.0789	10.4778	40.5535	10.4776	41.0551	10.4778	40.0822	10.4776	40.5295	10.4775	39.5068	10.4776	40.2036	10.4776	40.0701	10.4775	39.8873	10.4778	39.5561	10.4777	39.8506	10.4775	39.6668	10.4774	39.8506	10.4775	38.6719	10.4775	38.0882	10.4774	39.2718	10.4774	37.9088
10.4819	39.2736	10.4816	39.455	10.4812	39.2008	10.4815	39.4912	10.4814	41.0637	10.4812	41.6282	10.4812	40.7376	10.4814	41.7539	10.4814	40.7143	10.4816	41.0057	10.4814	41.7539	10.4816	41.2604	10.4814	41.3642	10.4813	41.0057	10.4814	40.9243	10.4814	41.0753	10.4813	40.5619	10.4816	40.0658	10.4815	40.0063	10.4813	40.2081	10.4812	39.9944	10.4813	39.6837	10.4813	39.2857	10.4812	38.0423	10.4812	39.443
10.4856	38.316	10.4854	37.9097	10.4849	38.4016	10.4853	39.7234	10.4851	40.4611	10.485	40.5886	10.485	41.0373	10.4851	41.7183	10.4852	40.1349	10.4854	40.7041	10.4851	41.7183	10.4854	40.8193	10.4852	40.9342	10.4851	40.275	10.4852	40.8078	10.4852	40.8423	10.485	40.5654	10.4853	40.3216	10.4852	39.4268	10.485	38.8391	10.485	39.747	10.4851	40.2284	10.485	39.6406	10.485	38.7907	10.4849	36.8554
10.4894	39.708	10.4891	39.0591	10.4887	39.8864	10.489	40.1584	10.4889	40.8248	10.4887	41.2402	10.4887	41.4464	10.4889	41.2172	10.4889	41.2517	10.4891	41.5034	10.4889	41.2172	10.4891	41.6856	10.4889	40.5105	10.4888	41.867	10.4889	41.1713	10.4889	41.0215	10.4888	40.5456	10.4891	40.9522	10.489	40.4754	10.4888	40.1938	10.4887	39.6484	10.4888	39.8151	10.4888	39.5049	10.4887	38.8404	10.4887	39.5767
10.4931	38.7313	10.4929	38.6724	10.4924	39.2924	10.4928	39.777	10.4926	40.1082	10.4925	41.2189	10.4925	41.6375	10.4926	41.1191	10.4927	41.9432	10.4929	41.0303	10.4926	41.1191	10.4929	40.5155	10.4927	40.9412	10.4926	41.7251	10.4927	40.3576	10.4927	40.2104	10.4925	39.6621	10.4928	39.9143	10.4927	40.3463	10.4925	39.7196	10.4925	39.4893	10.4926	38.7666	10.4925	38.6016	10.4925	38.4478	10.4924	38.0065
10.4969	39.195	10.4967	38.663	10.4962	39.5807	10.4966	40.5687	10.4964	41.3446	10.4963	42.1391	10.4963	42.0625	10.4964	41.9967	10.4965	42.9405	10.4967	42.4767	10.4964	41.9967	10.4967	40.9079	10.4965	41.4336	10.4964	42.5309	10.4965	41.6885	10.4965	40.5801	10.4963	40.4551	10.4966	40.7499	10.4965	40.1695	10.4963	40.8515	10.4963	39.4409	10.4964	39.195	10.4963	39.3357	10.4963	38.4481	10.4962	38.9122
10.5007	39.3707	10.5004	39.7168	10.5	39.3823	10.5003	40.8051	10.5002	41.4378	10.5	42.1587	10.5	41.4598	10.5002	42.622	10.5002	41.9851	10.5004	41.7123	10.5002	42.622	10.5004	42.2453	10.5002	41.1726	10.5001	40.9948	10.5002	41.6904	10.5002	40.7715	10.5001	40.9056	10.5004	40.3212	10.5003	40.1397	10.5001	40.2873	10.5	39.6824	10.5001	38.9513	10.5001	38.5628	10.5	38.3255	10.5	39.2779
10.5044	38.9242	10.5042	39.2454	10.5037	39.8474	10.5041	40.172	10.5039	41.5079	10.5038	42.0057	10.5038	42.4264	10.5039	41.6849	10.504	41.9645	10.5042	42.3651	10.5039	41.6849	10.5042	41.5912	10.504	41.6121	10.5039	40.9089	10.504	42.0057	10.504	41.2567	10.5038	41.1621	10.5041	39.6404	10.504	39.8365	10.5038	40.8347	10.5038	38.9576	10.5039	39.1791	10.5038	39.0796	10.5038	38.9465	10.5037	38.6341
10.5082	39.6651	10.5079	39.8562	10.5075	41.2844	10.5078	41.6966	10.5077	42.5427	10.5075	43.0976	10.5075	43.2517	10.5077	43.4818	10.5077	43.1637	10.5079	43.4928	10.5077	43.4818	10.5079	41.6738	10.5077	42.037	10.5076	41.9465	10.5077	42.1048	10.5077	41.6852	10.5076	42.0144	10.5079	40.1056	10.5078	41.0768	10.5076	39.7966	10.5075	40.2593	10.5076	39.9989	10.5076	38.622	10.5075	38.3259	10.5075	38.5359
10.5119	41.0641	10.5117	40.8087	10.5112	40.3991	10.5116	42.2845	10.5114	43.711	10.5113	43.5257	10.5113	43.9173	10.5114	44.6903	10.5115	44.9133	10.5117	44.0038	10.5114	44.6903	10.5117	42.8097	10.5115	44.0146	10.5114	42.5535	10.5115	43.1526	10.5115	42.2845	10.5113	42.2732	10.5116	41.7755	10.5115	41.3294	10.5113	40.3049	10.5113	41.6388	10.5114	40.5282	10.5113	39.8306	10.5113	39.3506	10.5112	40.2341
10.5157	40.3575	10.5155	40.2876	10.515	41.2893	10.5154	43.419	10.5152	42.7647	10.5151	43.678	10.5151	44.4566	10.5152	44.085	10.5153	44.6255	10.5155	44.3614	10.5152	44.085	10.5155	43.1911	10.5153	43.4839	10.5152	42.4449	10.5153	42.6437	10.5153	42.1562	10.5151	42.5223	10.5154	42.1339	10.5153	40.6704	10.5151	40.6704	10.5151	40.7857	10.5152	39.6415	10.5151	40.2876	10.5151	38.2801	10.515	38.84
10.5195	41.783	10.5192	41.3143	10.5188	41.7489	10.5191	42.9934	10.519	45.0238	10.5188	45.4861	10.5188	45.3185	10.519	45.1082	10.519	46.4585	10.5192	44.9075	10.519	45.1082	10.5192	44.3108	10.519	44.1173	10.5189	43.9986	10.519	43.8579	10.519	43.3237	10.5189	42.4149	10.5192	42.2803	10.5191	41.8966	10.5189	41.692	10.5188	41.9985	10.5189	40.7589	10.5189	40.184	10.5188	40.6422	10.5188	39.4928
10.5232	40.9785	10.523	42.1828	10.5225	41.6347	10.5229	42.8529	10.5227	44.8244	10.5226	45.0495	10.5226	44.7114	10.5227	44.3396	10.5228	44.4949	10.523	44.35	10.5227	44.3396	10.523	44.0483	10.5228	43.1841	10.5227	42.4651	10.5228	43.1628	10.5228	42.2916	10.5226	42.03	10.5229	41.7779	10.5228	41.5131	10.5226	40.9561	10.5226	40.7199	10.5227	39.4598	10.5226	40.471	10.5226	38.9091	10.5225	39.1913
10.527	41.8119	10.5267	42.0928	10.5263	42.3161	10.5266	44.0521	10.5265	46.277	10.5263	46.3788	10.5263	46.1544	10.5265	46.1033	10.5265	45.402	10.5267	46.0726	10.5265	46.1033	10.5267	44.7848	10.5265	44.6371	10.5264	44.2124	10.5265	43.6326	10.5265	43.4268	10.5264	43.078	10.5267	43.1982	10.5266	42.9025	10.5264	41.8795	10.5263	41.9357	10.5264	40.1446	10.5264	39.5297	10.5263	39.8501	10.5263	39.9328
10.5308	42.7221	10.5305	41.8076	10.5301	42.8002	10.5304	44.7628	10.5303	47.0417	10.5301	46.4901	10.5301	46.9299	10.5303	47.0722	10.5303	46.3666	10.5305	47.1128	10.5303	47.0722	10.5305	45.8798	10.5303	45.5874	10.5302	43.6832	10.5303	43.5629	10.5303	43.5957	10.5302	43.999	10.5305	42.7556	10.5304	41.762	10.5302	42.2391	10.5301	42.5766	10.5302	40.9429	10.5302	40.3089	10.5301	39.242	10.5301	39.6529
10.5345	43.9822	10.5343	42.4433	10.5338	45.4803	10.5342	45.5439	10.534	48.2493	10.5339	47.6657	10.5339	47.9886	10.534	47.6859	10.5341	47.6455	10.5343	47.0032	10.534	47.6859	10.5343	46.6426	10.5341	46.0075	10.534	45.8815	10.5341	45.0543	10.5341	44.9364	10.5339	43.9603	10.5342	43.5417	10.5341	42.5567	10.5339	42.3183	10.5339	41.8604	10.534	41.9754	10.5339	40.6936	10.5339	40.9531	10.5338	40.349
10.5383	42.4307	10.538	43.0394	10.5376	44.2641	10.5379	46.3534	10.5378	47.7128	10.5376	48.1968	10.5376	48.6955	10.5378	46.8715	10.5378	46.9624	10.538	47.5935	10.5378	46.8715	10.538	46.0871	10.5378	46.3841	10.5377	45.6225	10.5378	44.6261	10.5378	43.8128	10.5377	44.0498	10.538	43.0504	10.5379	41.6546	10.5377	41.4269	10.5376	41.5864	10.5377	40.7364	10.5377	40.69	10.5376	39.9751	10.5376	39.7974
10.542	44.6632	10.5418	44.0966	10.5413	45.1913	10.5417	47.1549	10.5415	49.1668	10.5414	49.273	10.5414	49.8387	10.5415	48.5444	10.5416	47.9736	10.5418	48.0527	10.5415	48.5444	10.5418	46.6589	10.5416	46.6284	10.5415	45.9412	10.5416	46.0856	10.5416	45.7341	10.5414	44.5142	10.5417	44.2684	10.5416	43.1067	10.5414	42.7532	10.5414	42.4079	10.5415	42.2623	10.5414	41.4125	10.5414	40.9983	10.5413	40.3575
10.5458	43.5065	10.5456	43.1558	10.5451	45.0458	10.5455	46.6043	10.5453	48.1225	10.5452	48.0362	10.5452	49.2496	10.5453	48.8925	10.5454	48.4376	10.5456	47.583	10.5453	48.8925	10.5456	46.1072	10.5454	46.7918	10.5453	45.3414	10.5454	44.5006	10.5454	43.9802	10.5452	42.9634	10.5455	43.6016	10.5454	42.01	10.5452	43.2518	10.5452	40.855	10.5453	40.6405	10.5452	40.6518	10.5452	40.2538	10.5451	40.1394
10.5496	44.9006	10.5493	44.3975	10.5489	46.1596	10.5492	47.2595	10.5491	50.4723	10.5489	49.9877	10.5489	49.4521	10.5491	49.5541	10.5491	49.0419	10.5493	48.8073	10.5491	49.5541	10.5493	46.9772	10.5491	46.8206	10.549	45.9205	10.5491	44.8086	10.5491	45.3072	10.549	46.0502	10.5493	43.5322	10.5492	42.9066	10.549	41.6276	10.5489	41.4622	10.549	42.5204	10.549	41.3183	10.5489	40.8501	10.5489	40.5689
10.5533	45.0482	10.5531	45.6499	10.5526	46.8406	10.553	48.3929	10.5528	52.1878	10.5527	51.2213	10.5527	49.6991	10.5528	49.6611	10.5529	49.1845	10.5531	48.9349	10.5528	49.6611	10.5531	47.5686	10.5529	47.191	10.5528	46.4572	10.5529	46.3456	10.5529	44.8703	10.5527	44.5547	10.553	43.2369	10.5529	43.0188	10.5527	42.7337	10.5527	42.0014	10.5528	41.3587	10.5527	41.2335	10.5527	41.4495	10.5526	40.6366
10.5571	45.982	10.5568	46.3598	10.5564	47.2817	10.5567	49.8639	10.5566	51.3448	10.5564	51.7551	10.5564	51.9768	10.5566	50.3501	10.5566	49.5959	10.5568	49.5495	10.5566	50.3501	10.5568	48.2433	10.5566	47.6783	10.5565	47.7072	10.5566	46.8034	10.5566	45.5607	10.5565	45.3892	10.5568	44.3976	10.5567	44.7989	10.5565	43.4365	10.5564	42.4324	10.5565	41.8338	10.5565	42.1069	10.5564	40.2932	10.5564	41.3488
10.5608	45.7333	10.5606	46.2301	10.5601	47.9489	10.5605	50.3242	10.5603	52.0655	10.5602	52.5306	10.5602	50.9268	10.5603	51.123	10.5604	50.5887	10.5606	50.3432	10.5603	51.123	10.5606	48.6979	10.5604	47.8196	10.5603	46.8845	10.5604	46.7625	10.5604	45.3782	10.5602	45.4096	10.5605	43.9617	10.5604	43.2528	10.5602	43.9184	10.5602	42.977	10.5603	42.0148	10.5602	40.7747	10.5602	41.0535	10.5601	41.0188
10.5646	47.5123	10.5644	48.4091	10.5639	49.2897	10.5643	50.393	10.5641	53.1831	10.564	52.9215	10.564	53.066	10.5641	52.6222	10.5642	51.5194	10.5644	50.9217	10.5641	52.6222	10.5644	49.28	10.5642	48.7142	10.5641	48.5569	10.5642	47.0475	10.5642	46.3931	10.564	46.3416	10.5643	46.3931	10.5642	44.2869	10.564	45.1304	10.564	42.8964	10.5641	41.8151	10.564	40.9507	10.564	41.5978	10.5639	40.8691
10.5684	48.0112	10.5681	48.0112	10.5677	49.881	10.568	51.7848	10.5679	52.5722	10.5677	52.5902	10.5677	52.2297	10.5679	50.9391	10.5679	50.7255	10.5681	49.9094	10.5679	50.9391	10.5681	49.1665	10.5679	48.217	10.5678	47.4579	10.5679	47.1889	10.5679	45.995	10.5678	45.4175	10.5681	44.9063	10.568	44.7486	10.5678	43.2498	10.5677	42.4808	10.5678	42.779	10.5678	41.0493	10.5677	41.4032	10.5677	40.9804
10.5721	48.3199	10.5719	48.5098	10.5714	50.58	10.5718	51.1769	10.5716	52.7624	10.5715	53.7739	10.5715	52.9889	10.5716	52.3331	10.5717	51.2668	10.5719	50.0037	10.5716	52.3331	10.5719	48.8216	10.5717	48.4055	10.5716	47.9762	10.5717	46.8418	10.5717	46.9301	10.5715	46.0005	10.5718	44.7964	10.5717	44.8579	10.5715	44.1251	10.5715	42.7726	10.5716	42.6221	10.5715	42.2327	10.5715	42.2218	10.5714	42.2327
10.5759	49.487	10.5756	49.2879	10.5752	50.8503	10.5755	52.4921	10.5754	53.8416	10.5752	52.5724	10.5752	52.857	10.5754	51.7456	10.5754	51.7456	10.5756	50.3224	10.5754	51.7456	10.5756	48.5315	10.5754	48.0663	10.5753	48.1149	10.5754	47.3401	10.5754	46.6731	10.5753	46.2501	10.5756	45.6802	10.5755	44.8535	10.5753	43.5953	10.5752	43.24	10.5753	42.3112	10.5753	42.0453	10.5752	42.0008	10.5752	40.3673
10.5797	51.0143	10.5794	50.6394	10.579	51.9032	10.5793	53.3255	10.5792	54.2123	10.579	54.5369	10.579	53.3255	10.5792	53.1912	10.5792	52.2509	10.5794	51.4791	10.5792	53.1912	10.5794	50.5546	10.5792	49.1698	10.5791	48.2117	10.5792	47.855	10.5792	46.4831	10.5791	45.7819	10.5794	46.2265	10.5793	44.2288	10.5791	44.8267	10.579	43.5137	10.5791	43.2068	10.5791	43.3386	10.579	41.9456	10.579	41.8662
10.5834	50.8935	10.5832	50.3398	10.5827	51.2191	10.5831	53.2479	10.5829	54.3089	10.5828	53.0153	10.5828	52.0473	10.5829	52.5018	10.583	50.7813	10.5832	50.1413	10.5829	52.5018	10.5832	49.5699	10.583	49.5219	10.5829	47.5365	10.583	47.3565	10.583	46.2107	10.5828	45.9946	10.5831	46.0976	10.583	44.1538	10.5828	44.6237	10.5828	43.7006	10.5829	43.133	10.5828	42.4799	10.5828	42.099	10.5827	42.3794
10.5872	52.6872	10.5869	52.0743	10.5865	53.1334	10.5868	53.5848	10.5867	54.8999	10.5865	53.4348	10.5865	52.732	10.5867	52.5706	10.5867	51.8472	10.5869	51.6374	10.5867	52.5706	10.5869	50.3417	10.5867	49.9749	10.5866	47.9819	10.5867	47.9917	10.5867	47.2593	10.5866	46.2717	10.5869	46.6167	10.5868	45.8318	10.5866	44.4015	10.5865	44.4757	10.5866	43.2519	10.5866	43.5124	10.5865	42.4057	10.5865	41.4743
10.5909	53.095	10.5907	52.5171	10.5902	52.8024	10.5906	54.0765	10.5904	53.1745	10.5903	53.1922	10.5903	52.4545	10.5904	51.1316	10.5905	50.9385	10.5907	50.1028	10.5904	51.1316	10.5907	49.2055	10.5905	48.0876	10.5904	47.5781	10.5905	46.7634	10.5905	46.4215	10.5903	45.4322	10.5906	45.8529	10.5905	45.0076	10.5903	44.4211	10.5903	43.7628	10.5904	42.6469	10.5903	42.8331	10.5903	41.6814	10.5902	42.2057
10.5947	52.0351	10.5944	51.546	10.594	52.8762	10.5943	53.107	10.5942	53.4433	10.594	52.3197	10.594	51.5799	10.5942	50.1377	10.5942	50.6402	10.5944	50.0332	10.5942	50.1377	10.5944	48.904	10.5942	47.8764	10.5941	46.3022	10.5942	46.6866	10.5942	45.3415	10.5941	45.1681	10.5944	44.2225	10.5943	44.1436	10.5941	42.8926	10.594	44.0053	10.5941	43.3973	10.5941	42.2688	10.594	42.2688	10.594	41.8339
10.5985	52.2946	10.5982	52.5912	10.5978	53.7616	10.5981	53.6211	10.598	53.4714	10.5978	52.3577	10.5978	51.3213	10.598	51.5137	10.598	50.6467	10.5982	49.2799	10.598	51.5137	10.5982	48.4804	10.598	47.1216	10.5979	47.5194	10.598	46.143	10.598	46.3769	10.5979	46.0307	10.5982	45.372	10.5981	44.0575	10.5979	43.1084	10.5978	43.8972	10.5979	43.2825	10.5979	42.9008	10.5978	41.5995	10.5978	42.3273
10.6022	54.5511	10.602	53.732	10.6015	53.9558	10.6019	55.341	10.6017	53.7589	10.6016	51.9539	10.6016	52.2221	10.6017	51.4133	10.6018	50.8103	10.602	50.133	10.6017	51.4133	10.602	48.5331	10.6018	48.8197	10.6017	47.8643	10.6018	48.1449	10.6018	46.4051	10.6016	46.0723	10.6019	46.7046	10.6018	44.942	10.6016	44.6523	10.6016	45.1554	10.6017	44.1544	10.6016	43.6069	10.6016	43.1194	10.6015	42.0479
10.606	54.512	10.6057	53.835	10.6053	54.337	10.6056	53.9322	10.6055	52.6002	10.6053	51.3826	10.6053	50.5518	10.6055	49.2266	10.6055	49.1686	10.6057	49.2555	10.6055	49.2266	10.6057	47.3461	10.6055	48.1623	10.6054	47.2154	10.6055	45.6914	10.6055	46.1981	10.6054	45.629	10.6057	44.7249	10.6056	44.5866	10.6054	43.1692	10.6053	44.5973	10.6054	43.0922	10.6054	43.2571	10.6053	42.4485	10.6053	41.3959
10.6097	54.6433	10.6095	54.446	10.609	54.0148	10.6094	53.676	10.6092	52.3799	10.6091	51.4527	10.6091	50.379	10.6092	48.9688	10.6093	49.2161	10.6095	48.4223	10.6092	48.9688	10.6095	47.419	10.6093	47.2514	10.6092	46.8647	10.6093	46.4547	10.6093	46.1929	10.6091	45.8686	10.6094	45.1924	10.6093	43.905	10.6091	44.4957	10.6091	42.8737	10.6092	42.9172	10.6091	43.1986	10.6091	42.117	10.609	43.0906
10.6135	53.6006	10.6133	53.8669	10.6128	54.1055	10.6132	52.5494	10.613	51.6989	10.6129	49.8023	10.6129	49.5434	10.613	48.4353	10.6131	48.7976	10.6133	47.5424	10.613	48.4353	10.6133	47.0695	10.6131	46.3872	10.613	45.5175	10.6131	45.5279	10.6131	45.4129	10.6129	45.5384	10.6132	44.5671	10.6131	44.5884	10.6129	43.7378	10.6129	44.1705	10.613	43.4324	10.6129	43.2129	10.6129	42.155	10.6128	41.5189
10.6173	53.8878	10.617	54.9667	10.6166	54.5863	10.6169	52.823	10.6168	51.0278	10.6166	49.0817	10.6166	48.4614	10.6168	48.0894	10.6168	47.3965	10.617	47.0062	10.6168	48.0894	10.617	46.8854	10.6168	46.3993	10.6167	46.44	10.6168	45.2136	10.6168	46.2565	10.6167	46.0314	10.617	45.5984	10.6169	44.3278	10.6167	44.413	10.6166	43.8137	10.6167	43.4785	10.6167	43.3916	10.6166	42.712	10.6166	42.8774
10.621	53.4723	10.6208	53.4378	10.6203	52.7954	10.6207	51.5498	10.6205	48.1975	10.6204	47.6694	10.6204	45.9092	10.6205	46.5856	10.6206	46.4174	10.6208	45.9993	10.6205	46.5856	10.6208	45.9792	10.6206	45.8791	10.6205	44.9269	10.6206	44.7526	10.6206	44.0588	10.6204	43.6395	10.6207	43.248	10.6206	42.9601	10.6204	43.6395	10.6204	42.4976	10.6205	42.5084	10.6204	42.041	10.6204	42.2047	10.6203	41.6678
10.6248	53.549	10.6245	53.953	10.6241	52.8281	10.6244	50.2757	10.6243	48.8325	10.6241	47.2193	10.6241	46.1928	10.6243	46.6496	10.6243	46.0229	10.6245	45.9929	10.6243	46.6496	10.6245	45.3369	10.6243	44.9286	10.6242	45.225	10.6243	44.7745	10.6243	44.795	10.6242	44.4025	10.6245	43.8598	10.6244	43.5542	10.6242	43.2784	10.6241	43.4907	10.6242	43.3847	10.6242	43.2784	10.6241	43.0651	10.6241	42.0809
10.6286	54.5675	10.6283	53.4913	10.6279	53.6008	10.6282	50.7846	10.6281	48.2525	10.6279	47.6934	10.6279	46.9412	10.6281	46.7643	10.6281	45.4	10.6283	45.6462	10.6281	46.7643	10.6283	46.0183	10.6281	45.1416	10.628	44.9578	10.6281	44.1266	10.6281	44.6315	10.628	43.6493	10.6283	44.3028	10.6282	43.3133	10.628	43.6828	10.6279	42.7019	10.628	43.4256	10.628	43.1105	10.6279	43.212	10.6279	42.6563
10.6323	53.8789	10.6321	53.9583	10.6316	52.9346	10.632	49.5484	10.6318	47.4127	10.6317	45.876	10.6317	45.8864	10.6318	45.7414	10.6319	45.2616	10.6321	44.2761	10.6318	45.7414	10.6321	45.2092	10.6319	43.748	10.6318	45.2197	10.6319	43.8455	10.6319	43.7263	10.6317	43.5307	10.632	43.9103	10.6319	43.5089	10.6317	43.9751	10.6317	43.0487	10.6318	42.7502	10.6317	43.6829	10.6317	42.0232	10.6316	42.0458
10.6361	51.5803	10.6358	51.828	10.6354	51.0071	10.6357	48.6576	10.6356	46.6598	10.6354	45.332	10.6354	44.3398	10.6356	44.9861	10.6356	44.6058	10.6358	44.5102	10.6356	44.9861	10.6358	43.7489	10.6356	43.6948	10.6355	42.7425	10.6356	42.4538	10.6356	44.5421	10.6355	42.1632	10.6358	42.4315	10.6357	43.0622	10.6355	42.5984	10.6354	42.4649	10.6355	42.3423	10.6355	42.6428	10.6354	42.1295	10.6354	41.0955
10.6398	51.5382	10.6396	53.1082	10.6391	50.0867	10.6395	48.3727	10.6393	46.2875	10.6392	44.6582	10.6392	45.1736	10.6393	43.8949	10.6394	44.544	10.6396	43.1934	10.6393	43.8949	10.6396	43.1506	10.6394	42.7086	10.6393	43.8422	10.6394	42.9463	10.6394	43.3645	10.6392	42.9894	10.6395	42.2402	10.6394	42.5567	10.6392	42.5241	10.6392	42.5349	10.6393	41.9986	10.6392	42.3059	10.6392	41.4107	10.6391	41.9765
10.6436	51.2098	10.6433	51.5432	10.6429	49.7366	10.6432	48.3204	10.6431	44.674	10.6429	43.98	10.6429	43.6121	10.6431	44.2787	10.6431	43.3539	10.6433	43.98	10.6431	44.2787	10.6433	43.5561	10.6431	43.6233	10.643	43.9578	10.6431	42.4437	10.6431	42.6502	10.643	42.5241	10.6433	42.1089	10.6432	42.4782	10.643	42.2247	10.6429	42.5356	10.643	42.2939	10.643	42.1321	10.6429	42.5356	10.6429	41.4432
10.6474	50.481	10.6471	50.8876	10.6467	47.9605	10.647	46.6751	10.6469	45.2713	10.6467	43.2974	10.6467	43.5664	10.6469	43.5235	10.6469	43.2758	10.6471	42.5133	10.6469	43.5235	10.6471	42.8417	10.6469	42.5462	10.6468	43.1244	10.6469	43.1568	10.6469	43.9509	10.6468	42.6559	10.6471	42.4583	10.647	42.6778	10.6468	42.4253	10.6467	42.0492	10.6468	42.2376	10.6468	41.4112	10.6467	41.8822	10.6467	42.3371
10.6511	49.9585	10.6509	50.1819	10.6504	48.3861	10.6508	46.0919	10.6506	44.2094	10.6505	42.6786	10.6505	42.8035	10.6506	42.6672	10.6507	42.4391	10.6509	42.1177	10.6506	42.6672	10.6509	42.2672	10.6507	43.0635	10.6506	43.6124	10.6507	42.1177	10.6507	42.3819	10.6505	42.7695	10.6508	41.8403	10.6507	41.8171	10.6505	41.631	10.6505	42.2443	10.6506	42.5305	10.6505	40.8427	10.6505	41.5026	10.6504	41.7706
10.6549	48.99	10.6546	49.5409	10.6542	47.9807	10.6545	45.4089	10.6544	43.2586	10.6542	43.0456	10.6542	42.1371	10.6544	42.4801	10.6544	41.9761	10.6546	41.8608	10.6544	42.4801	10.6546	42.571	10.6544	41.6291	10.6543	42.4687	10.6544	41.6407	10.6544	41.2909	10.6543	41.5244	10.6546	42.5483	10.6545	41.9531	10.6543	41.8954	10.6542	41.8608	10.6543	40.9027	10.6543	42.3318	10.6542	41.4078	10.6542	41.8261
10.6586	47.392	10.6584	48.044	10.6579	44.9557	10.6583	44.393	10.6581	42.6501	10.658	41.6203	10.658	40.9678	10.6581	41.0569	10.6582	40.5083	10.6584	41.0902	10.6581	41.0569	10.6584	41.7408	10.6582	41.2787	10.6581	40.6208	10.6582	40.2142	10.6582	41.2012	10.658	41.5654	10.6583	40.8003	10.6582	40.6208	10.658	40.5534	10.658	40.8674	10.6581	40.8115	10.658	40.6546	10.658	40.8674	10.6579	41.1013
10.6775	45.3544	10.6772	45.3759	10.6768	44.3749	10.6771	43.1818	10.677	41.4874	10.6768	41.6048	10.6768	40.7878	10.677	40.4877	10.677	41.2988	10.6772	41.287	10.677	40.4877	10.6772	40.692	10.677	40.1976	10.6769	41.6634	10.677	40.003	10.677	40.62	10.6769	41.145	10.6772	40.656	10.6771	40.2461	10.6769	40.3671	10.6768	40.4033	10.6769	40.2703	10.6769	40.234	10.6768	40.4275	10.6768	40.584
10.6812	43.438	10.681	43.9884	10.6805	42.4939	10.6809	40.8532	10.6807	40.0844	10.6806	39.5399	10.6806	39.1205	10.6807	39.4802	10.6808	39.4922	10.681	39.5994	10.6807	39.4802	10.681	39.3607	10.6808	39.3846	10.6807	39.647	10.6808	39.9667	10.6808	40.1667	10.6806	38.8546	10.6809	39.7301	10.6808	40.3306	10.6806	39.8249	10.6806	39.2648	10.6807	39.0964	10.6806	39.8367	10.6806	40.1784	10.6805	39.2168
10.685	43.9362	10.6847	43.8054	10.6843	42.9007	10.6846	41.4034	10.6845	40.4457	10.6843	39.5013	10.6843	38.8057	10.6845	40.2443	10.6845	40.6225	10.6847	39.7304	10.6845	40.2443	10.6847	40.2562	10.6845	40.4102	10.6844	39.0634	10.6845	40.9273	10.6845	40.1611	10.6844	40.6108	10.6847	40.1849	10.6846	40.2205	10.6844	39.7304	10.6843	39.1611	10.6844	40.2918	10.6844	39.3558	10.6843	40.5401	10.6843	40.0896
10.6887	42.5182	10.6885	42.0968	10.688	40.9558	10.6884	40.321	10.6882	40.2861	10.6881	38.7677	10.6881	39.4867	10.6882	39.2485	10.6883	38.5859	10.6885	38.3422	10.6882	39.2485	10.6885	39.8531	10.6883	38.5738	10.6882	38.9005	10.6883	39.4154	10.6883	39.0088	10.6881	38.7435	10.6884	39.1169	10.6883	38.7314	10.6881	39.3797	10.6881	39.6171	10.6882	38.804	10.6881	39.6289	10.6881	38.4521	10.688	38.8161
10.6925	42.5093	10.6922	41.9793	10.6918	41.8681	10.6921	39.5079	10.692	39.1525	10.6918	39.5551	10.6918	38.7938	10.692	39.1168	10.692	40.5558	10.6922	38.2374	10.692	39.1168	10.6922	39.1287	10.692	39.1644	10.6919	39.5669	10.692	39.1763	10.692	39.0452	10.6919	39.6022	10.6922	38.9017	10.6921	38.9975	10.6919	39.3543	10.6918	39.1048	10.6919	38.6012	10.6919	39.7666	10.6918	39.6022	10.6918	39.9537
10.6963	42.2569	10.696	41.4277	10.6956	40.4153	10.6959	39.9719	10.6958	39.4626	10.6956	39.6331	10.6956	39.3771	10.6958	38.2985	10.6958	39.0208	10.696	38.4741	10.6958	38.2985	10.696	38.3111	10.6958	39.4626	10.6957	38.3738	10.6958	38.7857	10.6958	39.7907	10.6957	38.5241	10.696	38.16	10.6959	40.1402	10.6957	38.6364	10.6956	38.8601	10.6957	38.8353	10.6957	39.1563	10.6956	39.1194	10.6956	38.5616
10.7	40.5816	10.6998	41.5007	10.6993	41.1966	10.6997	39.0137	10.6995	39.4485	10.6994	37.7392	10.6994	37.7511	10.6995	38.7367	10.6996	38.9216	10.6998	37.7986	10.6995	38.7367	10.6998	38.9331	10.6996	38.5974	10.6995	38.4343	10.6996	37.8579	10.6996	38.7251	10.6994	38.7482	10.6997	38.6322	10.6996	38.8061	10.6994	37.6559	10.6994	38.8177	10.6995	38.609	10.6994	38.3758	10.6994	37.846	10.6993	38.247
10.7038	41.0723	10.7035	41.5312	10.7031	38.8404	10.7034	38.5659	10.7033	38.8523	10.7031	38.3498	10.7031	37.608	10.7033	39.0303	10.7033	38.2895	10.7035	38.0475	10.7033	39.0303	10.7035	38.6019	10.7033	38.2654	10.7032	38.9117	10.7033	38.2291	10.7033	38.205	10.7032	38.096	10.7035	38.53	10.7034	37.9867	10.7032	37.5588	10.7031	38.1929	10.7032	38.0232	10.7032	38.3136	10.7031	37.6816	10.7031	37.7428
10.7075	40.0525	10.7073	40.474	10.7068	39.4836	10.7072	38.7972	10.707	39.0756	10.7069	38.6756	10.7069	38.9669	10.707	37.3241	10.7071	38.1974	10.7073	37.9872	10.707	37.3241	10.7073	38.8458	10.7071	38.4924	10.707	38.8821	10.7071	39.8046	10.7071	38.5046	10.7069	38.9306	10.7072	38.5168	10.7071	37.4878	10.7069	39.376	10.7069	38.6999	10.707	39.2561	10.7069	38.0863	10.7069	38.4066	10.7068	38.296
10.7113	39.4212	10.7111	40.6508	10.7106	38.8042	10.711	38.3873	10.7108	38.2392	10.7107	38.0282	10.7107	37.9411	10.7108	37.8787	10.7109	37.7786	10.7111	37.5651	10.7108	37.8787	10.7111	37.7034	10.7109	37.8662	10.7108	38.7432	10.7109	37.8787	10.7109	37.8287	10.7107	38.1276	10.711	38.3257	10.7109	38.8286	10.7107	38.6943	10.7107	38.2144	10.7108	38.1525	10.7107	38.7432	10.7107	38.1028	10.7106	38.3257
10.7151	40.462	10.7148	40.618	10.7144	39.9051	10.7147	39.0177	10.7146	38.7926	10.7144	38.4653	10.7144	38.1352	10.7146	38.5663	10.7146	38.148	10.7148	38.3387	10.7146	38.5663	10.7148	39.0177	10.7146	38.6545	10.7145	38.8553	10.7146	38.6922	10.7146	38.1735	10.7145	38.3387	10.7148	38.5285	10.7147	38.6922	10.7145	38.5537	10.7144	39.2785	10.7145	38.9053	10.7145	38.2371	10.7144	38.6922	10.7144	37.9435
10.7188	39.0109	10.7186	39.602	10.7181	38.8967	10.7185	39.764	10.7183	38.1913	10.7182	37.1816	10.7182	38.256	10.7183	37.3936	10.7184	38.5264	10.7186	38.5135	10.7183	37.3936	10.7186	38.8585	10.7184	38.385	10.7183	36.9817	10.7184	38.0357	10.7184	38.3205	10.7182	39.2257	10.7185	38.2689	10.7184	37.9707	10.7182	37.8403	10.7182	37.6439	10.7183	38.7183	10.7182	38.0617	10.7182	38.1525	10.7181	37.8664
10.7226	39.1727	10.7223	38.7432	10.7219	37.9652	10.7222	37.098	10.7221	37.8698	10.7219	36.8167	10.7219	37.5702	10.7221	37.8459	10.7221	38.415	10.7223	38.415	10.7221	37.8459	10.7223	36.9026	10.7221	37.7023	10.722	38.5091	10.7221	37.2439	10.7221	37.5461	10.722	37.4014	10.7223	37.4979	10.7222	38.5208	10.722	37.4497	10.7219	37.7023	10.722	37.7383	10.722	38.0959	10.7219	37.7981	10.7219	37.6903
10.7263	38.134	10.7261	39.1048	10.7256	39.2167	10.726	38.4645	10.7258	37.8264	10.7257	37.9292	10.7257	37.8393	10.7258	37.0068	10.7259	37.5033	10.7261	37.2297	10.7258	37.0068	10.7261	38.6791	10.7259	38.1978	10.7258	37.4903	10.7259	36.5968	10.7259	38.1085	10.7257	38.4392	10.726	38.2996	10.7259	38.134	10.7257	37.2428	10.7257	37.8006	10.7258	38.3251	10.7257	37.8264	10.7257	37.3733	10.7256	38.3251
10.7301	39.8984	10.7299	39.3157	10.7294	39.1405	10.7298	37.8006	10.7296	37.9561	10.7295	39.1405	10.7295	38.2524	10.7296	37.5531	10.7297	38.0595	10.7299	37.9173	10.7296	37.5531	10.7299	38.8256	10.7297	37.7097	10.7296	37.982	10.7297	38.9897	10.7297	38.4317	10.7295	38.1625	10.7298	38.2781	10.7297	38.2139	10.7295	38.111	10.7295	38.737	10.7296	38.6355	10.7295	38.2011	10.7295	38.4955	10.7294	38.2011
10.7339	38.8059	10.7336	39.6613	10.7332	38.8188	10.7335	37.5733	10.7334	37.8257	10.7332	37.905	10.7332	37.9314	10.7334	37.6665	10.7334	37.5467	10.7336	37.2118	10.7334	37.6665	10.7336	37.7462	10.7334	37.5333	10.7333	38.4819	10.7334	38.26	10.7334	37.8786	10.7333	38.142	10.7336	37.8521	10.7335	37.5333	10.7333	38.4949	10.7332	38.0105	10.7333	37.9974	10.7333	37.7727	10.7332	37.2656	10.7332	37.0905
10.7376	39.1902	10.7374	38.8179	10.7369	37.8966	10.7373	38.2778	10.7371	38.2778	10.737	38.3158	10.737	37.7045	10.7371	37.743	10.7372	37.8582	10.7374	37.8327	10.7371	37.743	10.7374	38.4041	10.7372	38.0113	10.7371	38.5048	10.7372	37.4469	10.7372	37.7173	10.737	36.9525	10.7373	37.3174	10.7372	38.0495	10.737	37.0702	10.737	37.2265	10.7371	37.9093	10.737	38.4041	10.737	38.2146	10.7369	38.2146
10.7414	37.9509	10.7411	38.3486	10.7407	36.5313	10.741	37.0932	10.7409	36.7571	10.7407	36.8445	10.7407	36.5313	10.7409	36.8694	10.7409	36.3926	10.7411	35.999	10.7409	36.8694	10.7411	36.8944	10.7409	37.0063	10.7408	36.4809	10.7409	36.857	10.7409	36.6694	10.7408	37.0808	10.7411	37.6223	10.741	36.5313	10.7408	36.4179	10.7407	37.2416	10.7408	37.0063	10.7408	36.857	10.7407	36.7696	10.7407	37.1922
10.7452	38.9961	10.7449	38.9073	10.7445	37.9823	10.7448	37.9433	10.7447	38.7802	10.7445	37.5245	10.7445	37.4982	10.7447	37.9043	10.7447	37.8521	10.7449	38.8692	10.7447	37.9043	10.7449	38.563	10.7447	37.8651	10.7446	38.0213	10.7447	38.3962	10.7447	37.8129	10.7446	38.0992	10.7449	37.8129	10.7448	38.0343	10.7446	37.4982	10.7445	37.4587	10.7446	37.3266	10.7446	37.9823	10.7445	37.6952	10.7445	37.9173
10.7489	38.7332	10.7487	39.2004	10.7482	38.3	10.7486	37.3782	10.7484	37.3376	10.7483	37.4592	10.7483	36.8881	10.7484	38.5632	10.7485	37.0385	10.7487	36.682	10.7484	38.5632	10.7487	36.9292	10.7485	37.4997	10.7484	38.6418	10.7485	37.8218	10.7485	36.6682	10.7483	38.5107	10.7486	36.6269	10.7485	37.8486	10.7483	38.181	10.7483	37.8886	10.7484	38.7202	10.7483	37.3511	10.7483	37.6477	10.7482	37.4187
10.7527	39.1402	10.7524	38.3091	10.752	38.2157	10.7523	38.0147	10.7522	37.8531	10.752	38.0818	10.752	37.8936	10.7522	38.2023	10.7522	37.9878	10.7524	38.9045	10.7522	38.2023	10.7524	38.6278	10.7522	38.4555	10.7521	37.3643	10.7522	37.3096	10.7522	38.2157	10.7521	38.7466	10.7524	37.8126	10.7523	38.2958	10.7521	37.7991	10.752	37.9205	10.7521	38.5351	10.7521	37.5823	10.752	38.7862	10.752	37.4735
10.7564	37.2332	10.7562	37.2585	10.7557	36.9159	10.7561	37.1826	10.7559	35.8159	10.7558	36.9159	10.7558	36.9031	10.7559	36.7497	10.756	36.2209	10.7562	35.539	10.7559	36.7497	10.7562	37.1573	10.756	35.6315	10.7559	37.0304	10.756	36.8137	10.756	36.6086	10.7558	36.9668	10.7561	36.9159	10.756	36.4927	10.7558	36.9541	10.7558	36.1819	10.7559	36.3894	10.7558	36.1819	10.7558	37.6606	10.7557	36.2599
10.7602	38.6029	10.76	38.3069	10.7595	37.3652	10.7599	37.3917	10.7597	36.9257	10.7596	38.2552	10.7596	37.1927	10.7597	36.778	10.7598	37.0994	10.76	38.2552	10.7597	36.778	10.76	38.0216	10.7598	37.8651	10.7597	37.6554	10.7598	37.9695	10.7598	37.5106	10.7596	37.6948	10.7599	36.8452	10.7598	36.8183	10.7596	37.4181	10.7596	38.294	10.7597	38.1126	10.7596	38.0216	10.7596	37.2326	10.7595	37.7342
10.764	38.3826	10.7637	38.1123	10.7633	37.5267	10.7636	37.3295	10.7635	37.2635	10.7633	37.0251	10.7633	36.7181	10.7635	37.118	10.7635	36.4086	10.7637	37.0118	10.7635	37.118	10.7637	36.368	10.7635	36.6376	10.7634	36.6108	10.7635	36.3274	10.7635	36.9985	10.7634	37.6184	10.7637	37.3163	10.7636	36.5166	10.7634	38.2026	10.7633	36.9452	10.7634	37.2107	10.7634	37.0383	10.7633	36.7851	10.7633	36.8919
10.7677	37.3707	10.7675	38.0716	10.767	37.0737	10.7674	36.5909	10.7672	37.4735	10.7671	35.955	10.7671	36.9178	10.7672	36.9178	10.7673	37.1773	10.7675	37.7037	10.7672	36.9178	10.7675	37.345	10.7673	36.6565	10.7672	37.9325	10.7673	38.2606	10.7673	37.9198	10.7671	37.5632	10.7674	37.9705	10.7673	36.722	10.7671	37.9198	10.7671	36.7089	10.7672	36.6303	10.7671	36.2611	10.7671	37.2677	10.767	37.8691
10.7715	36.5605	10.7712	37.0569	10.7708	36.2832	10.7711	36.6917	10.771	36.6524	10.7708	36.8748	10.7708	36.4023	10.771	36.9789	10.771	37.5596	10.7712	36.0573	10.771	36.9789	10.7712	36.2435	10.771	37.853	10.7709	36.521	10.771	36.5999	10.771	36.9139	10.7709	37.0049	10.7712	37.1606	10.7711	36.521	10.7709	36.9659	10.7708	36.9269	10.7709	36.8878	10.7709	36.0039	10.7708	36.2302	10.7708	37.0439
10.7752	37.3746	10.775	38.5679	10.7745	37.9168	10.7749	36.9054	10.7747	36.4166	10.7746	37.5738	10.7746	37.8643	10.7747	37.3212	10.7748	37.6136	10.775	36.6754	10.7747	37.3212	10.775	37.6003	10.7748	37.3346	10.7747	37.6268	10.7748	37.8774	10.7748	38.4126	10.7746	38.0872	10.7749	37.6268	10.7748	37.5473	10.7746	36.9189	10.7746	37.1608	10.7747	37.5738	10.7746	36.8109	10.7746	37.6003	10.7745	36.8109
10.779	37.7951	10.7788	37.2021	10.7783	35.9604	10.7787	36.8103	10.7785	36.4409	10.7784	36.1213	10.7784	36.4011	10.7785	36.0275	10.7786	36.3613	10.7788	36.3745	10.7785	36.0275	10.7788	36.692	10.7786	36.0811	10.7785	36.6525	10.7786	37.059	10.7786	36.2548	10.7784	35.555	10.7787	36.4939	10.7786	35.6636	10.7784	37.0068	10.7784	36.2415	10.7785	36.4409	10.7784	36.3745	10.7784	36.6788	10.7783	36.2681
10.7828	37.0302	10.7825	36.8094	10.7821	36.9395	10.7824	37.1466	10.7823	36.139	10.7821	37.2497	10.7821	35.9128	10.7823	37.7104	10.7823	36.9524	10.7825	37.4551	10.7823	37.7104	10.7825	37.6085	10.7823	36.2979	10.7822	36.8485	10.7823	37.1853	10.7823	36.7442	10.7822	36.692	10.7825	36.0194	10.7824	37.0432	10.7822	36.4429	10.7821	37.2368	10.7822	36.4034	10.7822	36.8745	10.7821	36.8485	10.7821	36.377
10.7865	36.3758	10.7863	37.4616	10.7858	36.3493	10.7862	36.4819	10.786	36.5216	10.7859	36.029	10.7859	36.7325	10.786	36.3493	10.7861	36.7719	10.7863	36.0022	10.786	36.3493	10.7863	35.9485	10.7861	36.6536	10.786	36.7062	10.7861	36.1628	10.7861	37.0467	10.7859	36.029	10.7862	37.0858	10.7861	36.3094	10.7859	35.6789	10.7859	37.3454	10.786	36.8769	10.7859	36.2561	10.7859	36.3094	10.7858	36.336
10.7903	36.7416	10.79	37.1356	10.7896	35.5337	10.7899	36.2529	10.7898	36.227	10.7896	36.7416	10.7896	37.009	10.7898	36.5752	10.7898	36.4466	10.79	35.494	10.7898	36.5752	10.79	36.2658	10.7898	36.6137	10.7897	37.1862	10.7898	36.9709	10.7898	36.4981	10.7897	36.5238	10.79	36.5495	10.7899	36.4337	10.7897	35.8493	10.7896	36.6008	10.7897	37.3751	10.7897	36.2011	10.7896	36.4595	10.7896	36.9201
10.7941	35.4971	10.7938	34.9249	10.7934	36.0106	10.7937	35.3707	10.7936	35.8985	10.7934	36.2955	10.7934	35.9484	10.7936	34.9761	10.7936	35.1166	10.7938	36.0851	10.7936	34.9761	10.7938	35.7109	10.7936	34.9761	10.7935	35.0656	10.7936	35.2312	10.7936	35.7485	10.7935	35.0145	10.7938	35.2947	10.7937	35.1039	10.7935	36.2585	10.7934	35.6858	10.7935	35.9359	10.7935	35.04	10.7934	34.5382	10.7934	35.6732
10.7978	36.8073	10.7976	37.3496	10.7971	36.437	10.7975	36.7946	10.7973	37.3496	10.7972	36.4755	10.7972	36.437	10.7973	35.7767	10.7974	36.1407	10.7976	37.0226	10.7973	35.7767	10.7976	36.1149	10.7974	36.9468	10.7973	36.5011	10.7974	36.1149	10.7974	36.2828	10.7972	36.3085	10.7975	37.3496	10.7974	36.82	10.7972	36.4242	10.7972	36.7819	10.7973	36.1924	10.7972	36.9973	10.7972	36.9721	10.7971	36.1666
10.8016	35.9463	10.8013	36.4265	10.8009	36.6575	10.8012	36.3583	10.8011	35.9739	10.8009	36.0979	10.8009	36.331	10.8011	36.8736	10.8011	36.1666	10.8013	36.5218	10.8011	36.8736	10.8013	36.7927	10.8011	35.5156	10.801	36.4401	10.8011	36.6575	10.8011	36.7792	10.801	37.1554	10.8013	36.7522	10.8012	36.9274	10.801	36.9678	10.8009	36.5897	10.801	37.0215	10.801	36.4674	10.8009	36.3992	10.8009	36.9409
10.8053	36.2316	10.8051	36.2697	10.8046	37.2597	10.805	36.0404	10.8048	36.5985	10.8047	36.0404	10.8047	34.99	10.8048	36.4976	10.8049	36.257	10.8051	36.1552	10.8048	36.4976	10.8051	36.9118	10.8049	35.9124	10.8048	36.4345	10.8049	36.699	10.8049	36.1042	10.8047	35.4736	10.805	35.7324	10.8049	36.3078	10.8047	35.3696	10.8047	36.7492	10.8048	36.485	10.8047	36.2189	10.8047	35.9124	10.8046	35.9892
10.8091	36.6349	10.8088	35.7093	10.8084	35.9724	10.8087	34.8811	10.8086	35.6564	10.8084	36.1946	10.8084	36.0902	10.8086	36.4542	10.8086	35.5239	10.8088	35.4043	10.8086	36.4542	10.8088	35.6696	10.8086	36.4542	10.8085	35.5372	10.8086	35.3243	10.8086	36.5705	10.8085	36.2727	10.8088	35.9331	10.8087	36.4154	10.8085	37.3742	10.8084	36.051	10.8085	35.8805	10.8085	36.6735	10.8084	37.5505	10.8084	36.4542
10.8129	37.0298	10.8126	36.7742	10.8122	36.1404	10.8125	36.0097	10.8124	36.2706	10.8122	36.1143	10.8122	36.4004	10.8124	36.2056	10.8124	36.3226	10.8126	35.9966	10.8124	36.2056	10.8126	36.5039	10.8124	36.5426	10.8123	35.4688	10.8124	36.7357	10.8124	36.3486	10.8123	35.1215	10.8126	36.049	10.8125	36.0359	10.8123	36.1012	10.8122	36.915	10.8123	36.2316	10.8123	35.3623	10.8122	35.7337	10.8122	35.931
10.8166	35.2173	10.8164	36.0235	10.8159	35.6604	10.8163	35.4459	10.8161	35.1152	10.816	35.3318	10.816	35.6604	10.8161	35.7861	10.8162	35.3572	10.8164	35.3191	10.8161	35.7861	10.8164	35.0129	10.8162	35.6479	10.8161	35.4965	10.8162	34.0779	10.8162	35.2173	10.816	35.0385	10.8163	36.0235	10.8162	36.0609	10.816	35.4585	10.816	33.8666	10.8161	34.9231	10.816	36.2966	10.816	35.3191	10.8159	34.3923
10.8204	37.2337	10.8201	36.7095	10.8197	36.8446	10.82	36.6011	10.8199	37.1936	10.8197	36.7366	10.8197	36.9389	10.8199	37.033	10.8199	37.4732	10.8201	36.1778	10.8199	37.033	10.8201	37.1134	10.8199	36.8042	10.8198	37.033	10.8199	36.8985	10.8199	36.5059	10.8198	36.8042	10.8201	36.6689	10.82	37.6584	10.8198	36.2875	10.8197	36.4651	10.8198	36.4651	10.8198	36.4515	10.8197	37.8296	10.8197	36.5467
10.8241	35.8336	10.8239	36.2068	10.8234	36.2333	10.8238	36.1272	10.8236	36.1006	10.8235	35.8202	10.8235	36.1139	10.8236	36.1803	10.8237	36.1139	10.8239	35.1437	10.8236	36.1803	10.8239	35.8871	10.8237	35.5916	10.8236	36.074	10.8237	35.6993	10.8237	35.8871	10.8235	35.4429	10.8238	37.1883	10.8237	35.994	10.8235	35.5781	10.8235	35.8737	10.8236	35.8336	10.8235	35.1846	10.8235	35.994	10.8234	36.0873
10.8279	37.2548	10.8277	35.9807	10.8272	36.8838	10.8276	36.6165	10.8274	35.7204	10.8273	36.4552	10.8273	36.4282	10.8274	36.8571	10.8275	36.4148	10.8277	36.7637	10.8274	36.8571	10.8277	35.8713	10.8275	35.9124	10.8274	36.3743	10.8275	36.6701	10.8275	36.2119	10.8273	36.0079	10.8276	36.2119	10.8275	36.4013	10.8273	36.0352	10.8273	36.3608	10.8274	37.3601	10.8273	36.0488	10.8273	36.1169	10.8272	37.1888
10.8317	36.5714	10.8314	36.5979	10.831	36.6508	10.8313	35.2766	10.8312	36.0509	10.831	35.2903	10.831	35.3863	10.8312	35.3589	10.8312	35.8488	10.8314	35.3589	10.8312	35.3589	10.8314	36.1181	10.8312	35.2629	10.8311	36.9668	10.8312	36.3588	10.8312	35.9433	10.8311	36.9537	10.8314	35.8893	10.8313	35.9837	10.8311	36.8617	10.831	35.9433	10.8311	36.4386	10.8311	36.3987	10.831	35.8082	10.831	35.2079
10.8354	35.8386	10.8352	35.8789	10.8347	36.7544	10.8351	35.9995	10.8349	35.7714	10.8348	36.4913	10.8348	36.1731	10.8349	35.7174	10.835	35.6364	10.8352	36.6626	10.8349	35.7174	10.8352	36.2529	10.835	36.6626	10.8349	36.2662	10.835	35.7579	10.835	36.6231	10.8348	36.306	10.8351	35.8252	10.835	36.8591	10.8348	37.0547	10.8348	36.3723	10.8349	36.2662	10.8348	36.412	10.8348	35.5146	10.8347	36.5045
10.8392	34.9091	10.8389	36.3504	10.8385	36.0667	10.8388	35.4136	10.8387	36.0797	10.8385	35.532	10.8385	35.898	10.8387	35.8199	10.8387	35.989	10.8389	35.924	10.8387	35.8199	10.8389	35.7547	10.8387	35.4926	10.8386	35.7286	10.8387	35.7155	10.8387	34.6945	10.8386	36.1314	10.8389	35.6501	10.8388	35.7155	10.8386	35.3872	10.8385	35.6632	10.8386	36.0408	10.8386	34.3157	10.8385	35.4136	10.8385	35.202
10.8429	37.824	10.8427	37.4634	10.8422	37.5304	10.8426	37.2615	10.8424	35.8312	10.8423	37.6775	10.8423	37.0043	10.8424	37.2345	10.8425	37.5438	10.8427	37.248	10.8424	37.2345	10.8427	37.4634	10.8425	36.9907	10.8424	35.9572	10.8425	36.6769	10.8425	36.3188	10.8423	37.4902	10.8426	36.8819	10.8425	37.0993	10.8423	36.1941	10.8423	37.6107	10.8424	36.7727	10.8423	37.6107	10.8423	36.6769	10.8422	36.7863
10.8467	36.2066	10.8465	35.8385	10.846	35.7193	10.8464	35.1851	10.8462	35.9572	10.8461	35.2792	10.8461	35.6397	10.8462	34.3131	10.8463	35.7856	10.8465	35.1716	10.8462	34.3131	10.8465	35.0368	10.8463	35.7326	10.8462	35.9176	10.8463	35.6264	10.8463	35.1716	10.8461	35.4265	10.8464	36.2588	10.8463	36.0886	10.8461	35.2523	10.8461	35.7326	10.8462	35.7988	10.8461	36.0755	10.8461	35.4532	10.846	35.653
10.8505	35.8109	10.8502	36.0538	10.8498	36.6101	10.8501	36.2951	10.85	35.9134	10.8498	35.4759	10.8498	35.3981	10.85	35.5018	10.85	35.7853	10.8502	36.092	10.85	35.5018	10.8502	35.1115	10.85	35.437	10.8499	35.8622	10.85	36.9349	10.85	35.9134	10.8499	34.9148	10.8502	36.0665	10.8501	36.333	10.8499	35.9773	10.8498	35.5793	10.8499	36.8727	10.8499	34.9542	10.8498	36.3457	10.8498	35.5018
10.8542	35.2044	10.854	36.4718	10.8535	36.3572	10.8539	35.934	10.8537	35.5971	10.8536	35.5189	10.8536	34.6873	10.8537	35.1253	10.8538	34.9136	10.854	35.4667	10.8537	35.1253	10.854	34.6873	10.8538	35.7271	10.8537	35.6362	10.8538	35.7141	10.8538	35.2307	10.8536	35.7919	10.8539	35.3882	10.8538	35.1121	10.8536	35.4405	10.8536	35.0329	10.8537	35.6101	10.8536	35.532	10.8536	34.7006	10.8535	35.2044
10.858	35.4808	10.8577	35.8712	10.8573	35.4935	10.8576	35.022	10.8575	35.2011	10.8573	35.5567	10.8573	35.8461	10.8575	36.1084	10.8575	35.9338	10.8577	35.3031	10.8575	36.1084	10.8577	35.0989	10.8575	35.2904	10.8574	35.2776	10.8575	34.8033	10.8575	35.4555	10.8574	35.5314	10.8577	35.9338	10.8576	35.4301	10.8574	35.5188	10.8573	36.0337	10.8574	34.8935	10.8574	35.2266	10.8573	34.3747	10.8573	35.4428
10.8618	35.5174	10.8615	36.5022	10.8611	35.8531	10.8614	35.3822	10.8613	35.4904	10.8611	35.7192	10.8611	35.7326	10.8613	36.2254	10.8613	36.1857	10.8615	35.3416	10.8613	36.2254	10.8615	35.4499	10.8613	36.1062	10.8612	35.1376	10.8613	35.6117	10.8613	35.3144	10.8612	35.3416	10.8615	35.5443	10.8614	35.3144	10.8612	35.8397	10.8611	36.146	10.8612	35.3687	10.8612	35.1649	10.8611	36.1857	10.8611	35.3009
10.8655	35.6612	10.8653	36.1341	10.8648	37.8005	10.8652	35.2372	10.865	36.2413	10.8649	35.5523	10.8649	36.4814	10.865	36.0938	10.8651	35.634	10.8653	35.4019	10.865	36.0938	10.8653	36.3882	10.8651	35.5523	10.865	37.3745	10.8651	36.1877	10.8651	36.268	10.8649	36.3615	10.8652	35.797	10.8651	37.2706	10.8649	35.9457	10.8649	35.6068	10.865	35.5659	10.8649	35.8511	10.8649	36.5876	10.8648	36.1341
10.8693	35.6645	10.869	35.3184	10.8686	35.981	10.8689	36.099	10.8688	36.2557	10.8686	35.1038	10.8686	35.4119	10.8688	35.7835	10.8688	35.171	10.869	35.3585	10.8688	35.7835	10.869	35.9416	10.8688	35.5584	10.8687	35.9679	10.8688	35.0364	10.8688	34.534	10.8687	35.8627	10.869	35.2247	10.8689	35.0095	10.8687	35.8363	10.8686	35.2515	10.8687	35.3853	10.8687	35.5717	10.8686	35.4919	10.8686	35.1844
10.873	35.9933	10.8728	36.563	10.8723	37.5461	10.8727	35.4422	10.8725	35.4005	10.8724	36.2793	10.8724	36.3335	10.8725	36.59	10.8726	35.8426	10.8728	36.3741	10.8725	36.59	10.8728	36.2793	10.8726	36.3876	10.8725	36.6572	10.8726	35.8563	10.8726	35.9659	10.8724	35.8151	10.8727	36.1025	10.8726	36.2793	10.8724	36.3876	10.8724	36.5226	10.8725	36.1297	10.8724	36.6974	10.8724	36.563	10.8723	36.59
10.8768	35.6995	10.8765	35.8232	10.8761	36.7178	10.8765	36.1239	10.8763	36.1239	10.8761	36.6508	10.8761	35.3814	10.8763	36.4355	10.8763	36.395	10.8765	36.219	10.8763	36.4355	10.8765	35.7683	10.8763	35.0605	10.8762	35.6995	10.8763	35.6858	10.8763	36.1239	10.8762	36.0285	10.8765	36.2733	10.8764	36.341	10.8762	36.1375	10.8761	36.5433	10.8762	34.9341	10.8762	35.6444	10.8761	35.9602	10.8761	35.7133
10.8806	35.6862	10.8803	35.5176	10.8799	35.8669	10.8802	34.5825	10.8801	35.309	10.8799	35.4395	10.8799	36.5429	10.8801	34.5691	10.8801	35.8926	10.8803	36.9576	10.8801	34.5691	10.8803	35.5955	10.8801	35.3482	10.88	35.7379	10.8801	35.6474	10.8801	36.0082	10.88	36.1235	10.8803	35.2698	10.8802	35.4135	10.88	35.8926	10.8799	36.0723	10.88	34.8219	10.88	35.9312	10.8799	35.1649	10.8799	34.9806
10.8843	37.0583	10.8841	36.0981	10.8836	35.9608	10.884	35.7401	10.8838	36.3575	10.8837	35.9608	10.8837	36.3031	10.8838	35.5319	10.8839	36.4119	10.8841	35.7816	10.8838	35.5319	10.8841	35.9195	10.8839	36.3439	10.8838	35.4204	10.8839	36.0432	10.8839	36.0981	10.8837	35.7539	10.884	35.4343	10.8839	35.126	10.8837	35.6292	10.8837	35.7954	10.8838	35.4762	10.8837	36.2622	10.8837	36.3303	10.8836	34.9283
10.8881	36.0428	10.8878	35.455	10.8874	36.2108	10.8877	35.8349	10.8876	34.9911	10.8874	35.4155	10.8874	35.6258	10.8876	35.2172	10.8876	35.4287	10.8878	35.4418	10.8876	35.2172	10.8878	36.3652	10.8876	36.3652	10.8875	35.926	10.8876	35.5996	10.8876	34.9644	10.8875	35.1774	10.8878	35.0711	10.8877	36.2237	10.8875	36.9513	10.8874	36.2752	10.8875	35.5996	10.8875	35.4682	10.8874	36.0039	10.8874	35.874
10.8918	35.356	10.8916	36.2135	10.8911	35.6851	10.8915	35.1072	10.8913	36.0112	10.8912	36.2	10.8912	36.4281	10.8913	35.5483	10.8914	36.1866	10.8916	36.2807	10.8913	35.5483	10.8916	37.3655	10.8914	35.356	10.8913	36.4281	10.8914	35.8213	10.8914	35.1349	10.8912	35.9841	10.8915	35.4523	10.8914	35.6441	10.8912	35.2042	10.8912	35.7396	10.8913	36.1866	10.8912	35.9841	10.8912	36.1327	10.8911	35.4523
10.8956	36.8958	10.8954	36.2927	10.8949	36.0088	10.8953	35.7083	10.8951	36.3351	10.895	36.8401	10.895	36.8262	10.8951	36.1936	10.8952	36.3069	10.8954	36.1936	10.8951	36.1936	10.8954	35.5932	10.8952	37.7621	10.8951	36.5183	10.8952	35.866	10.8952	35.8803	10.895	36.5885	10.8953	36.3775	10.8952	36.6165	10.895	36.5464	10.895	36.1369	10.8951	36.5042	10.895	36.6865	10.895	36.1794	10.8949	36.993
10.8994	35.1812	10.8991	35.8804	10.8987	35.1012	10.899	34.7118	10.8989	35.5787	10.8987	35.1679	10.8987	34.9003	10.8989	34.9942	10.8989	35.4467	10.8991	35.8674	10.8989	34.9942	10.8991	34.7792	10.8989	34.3453	10.8988	35.2078	10.8989	34.9674	10.8989	35.407	10.8988	35.0477	10.8991	35.6971	10.899	35.2078	10.8988	34.5901	10.8987	35.0477	10.8988	35.3275	10.8988	35.8281	10.8987	35.2743	10.8987	35.2743
10.9031	36.6996	10.9029	36.2204	10.9024	36.8354	10.9028	35.5248	10.9026	35.7349	10.9025	36.027	10.9025	36.3991	10.9026	35.3417	10.9027	35.4123	10.9029	35.581	10.9026	35.3417	10.9029	36.4128	10.9027	36.8624	10.9026	36.0409	10.9027	35.5669	10.9027	36.4403	10.9025	35.7489	10.9028	36.5087	10.9027	36.3854	10.9025	36.6179	10.9025	35.651	10.9026	35.8047	10.9025	36.5633	10.9025	35.2427	10.9024	35.9715
10.9069	35.7774	10.9066	34.6828	10.9062	35.0937	10.9065	34.9384	10.9064	35.9429	10.9062	35.9016	10.9062	35.486	10.9064	35.3744	10.9064	36.1897	10.9066	34.9808	10.9064	35.3744	10.9066	35.2764	10.9064	35.8878	10.9063	35.7774	10.9064	35.9979	10.9064	36.5973	10.9063	36.1897	10.9066	35.8878	10.9065	35.7082	10.9063	35.2764	10.9062	35.8327	10.9063	35.7912	10.9063	35.9429	10.9062	35.3464	10.9062	36.6783
10.9107	35.852	10.9104	36.4238	10.91	36.3832	10.9103	35.1172	10.9102	35.7007	10.91	36.4103	10.91	35.5349	10.9102	36.5586	10.9102	36.1934	10.9104	36.1662	10.9102	36.5586	10.9104	36.1526	10.9102	35.9753	10.9101	36.3697	10.9102	35.7833	10.9102	36.3562	10.9101	35.7558	10.9104	35.7282	10.9103	36.9736	10.9101	35.8657	10.91	36.1118	10.9101	35.033	10.9101	36.7064	10.91	36.0981	10.91	36.3562
10.9144	34.6791	10.9142	36.5131	10.9137	35.0535	10.9141	34.9818	10.9139	36.3061	10.9138	35.0678	10.9138	35.6219	10.9139	36.1953	10.914	36.7871	10.9142	36.8417	10.9139	36.1953	10.9142	34.9818	10.914	35.7766	10.9139	36.2369	10.914	36.4855	10.914	36.2369	10.9138	36.2369	10.9141	35.2819	10.914	35.9586	10.9138	36.6778	10.9138	35.5796	10.9139	35.9586	10.9138	36.2508	10.9138	36.1814	10.9137	35.8187
10.9182	36.128	10.9179	36.185	10.9175	36.7499	10.9178	36.3979	10.9177	36.6376	10.9175	35.6546	10.9175	37.1124	10.9177	36.071	10.9177	36.3979	10.9179	36.412	10.9177	36.071	10.9179	36.412	10.9177	36.1138	10.9176	36.5813	10.9177	35.7268	10.9177	35.2041	10.9176	37.0708	10.9179	36.2987	10.9178	37.3062	10.9176	36.3412	10.9175	36.8478	10.9176	36.4968	10.9176	36.5672	10.9175	36.2419	10.9175	36.4968
10.9219	35.1721	10.9217	36.5203	10.9212	35.1721	10.9216	36.4256	10.9214	35.8525	10.9213	35.6179	10.9213	36.0034	10.9214	35.3678	10.9215	35.2841	10.9217	36.4391	10.9214	35.3678	10.9217	34.749	10.9215	36.1265	10.9214	35.8937	10.9215	36.2492	10.9215	35.1581	10.9213	35.2141	10.9216	35.5069	10.9215	35.7836	10.9213	35.976	10.9213	35.2421	10.9214	35.8662	10.9213	35.604	10.9213	34.933	10.9212	34.6353
10.9257	36.4766	10.9254	36.7795	10.925	37.1511	10.9253	37.0086	10.9252	36.7364	10.925	36.6067	10.925	36.4476	10.9252	36.0981	10.9252	36.7364	10.9254	35.8927	10.9252	36.0981	10.9254	36.8799	10.9252	37.6456	10.9251	36.9658	10.9252	36.9372	10.9252	36.2004	10.9251	37.0514	10.9254	36.5056	10.9253	35.0892	10.9251	35.612	10.925	36.215	10.9251	36.2588	10.9251	36.52	10.925	36.2588	10.925	36.7651
10.9295	35.99	10.9292	35.9211	10.9288	35.3928	10.9291	35.5744	10.929	35.0267	10.9288	35.3227	10.9288	35.6301	10.929	36.4146	10.929	35.852	10.9292	35.7967	10.929	36.4146	10.9292	34.6569	10.929	35.7551	10.9289	34.7711	10.929	36.1275	10.929	36.2372	10.9289	36.4282	10.9292	35.4488	10.9291	35.9349	10.9289	35.1821	10.9288	34.3408	10.9289	35.6162	10.9289	35.3086	10.9288	35.1539	10.9288	36.1138
10.9332	35.3789	10.933	37.0609	10.9325	36.0915	10.9329	35.5197	10.9327	36.3672	10.9326	36.8582	10.9326	35.7719	10.9327	35.66	10.9328	35.2091	10.933	36.0084	10.9327	35.66	10.933	35.632	10.9328	35.8416	10.9327	35.716	10.9328	35.7858	10.9328	36.4768	10.9326	36.1882	10.9329	35.646	10.9328	36.2571	10.9326	36.1744	10.9326	36.7496	10.9327	36.7089	10.9326	36.3122	10.9326	35.5759	10.9325	35.0386
10.937	35.843	10.9367	35.2273	10.9363	34.5305	10.9366	35.3513	10.9365	35.843	10.9363	35.0475	10.9363	34.9503	10.9365	35.0891	10.9365	34.992	10.9367	35.8701	10.9365	35.0891	10.9367	35.3651	10.9365	35.1029	10.9364	34.3612	10.9365	35.1306	10.9365	35.7207	10.9364	34.8946	10.9367	35.31	10.9366	36.0459	10.9364	35.31	10.9363	35.0059	10.9364	36.2208	10.9364	36.0189	10.9363	35.8836	10.9363	35.9378
10.9407	35.6821	10.9405	36.2775	10.94	36.9765	10.9404	36.6073	10.9402	36.5358	10.9401	37.3142	10.9401	37.0471	10.9402	35.872	10.9403	36.7639	10.9405	37.4121	10.9402	35.872	10.9405	37.2441	10.9403	36.5072	10.9402	36.2919	10.9403	36.9058	10.9403	36.593	10.9401	35.7991	10.9404	36.9765	10.9403	36.8491	10.9401	37.1739	10.9401	37.2722	10.9402	36.4643	10.9401	36.0173	10.9401	37.0189	10.94	36.9907
10.9445	35.3984	10.9443	35.7089	10.9438	36.3359	10.9442	35.5116	10.944	34.87	10.9439	36.0447	10.9439	34.8412	10.944	35.37	10.9441	35.37	10.9443	35.4126	10.944	35.37	10.9443	35.3559	10.9441	35.2706	10.944	35.7089	10.9441	35.5822	10.9441	35.8772	10.9439	35.6808	10.9442	36.4325	10.9441	36.6386	10.9439	35.8352	10.9439	35.6667	10.944	36.1698	10.9439	35.9052	10.9439	35.975	10.9438	36.4187
10.9483	35.1616	10.948	35.8165	10.9476	35.564	10.9479	35.3366	10.9478	36.0673	10.9476	36.3425	10.9476	35.6839	10.9478	35.6972	10.9478	35.4705	10.948	35.5507	10.9478	35.6972	10.948	36.0673	10.9478	35.4705	10.9477	36.0015	10.9478	35.1751	10.9478	36.1724	10.9477	35.5507	10.948	36.6415	10.9479	35.7768	10.9477	35.3634	10.9476	35.1482	10.9477	35.9487	10.9477	35.3231	10.9476	35.35	10.9476	34.9859
10.952	34.5647	10.9518	34.967	10.9513	34.8565	10.9517	35.6906	10.9515	35.4329	10.9514	34.7456	10.9514	34.9808	10.9515	34.8841	10.9516	35.5416	10.9518	36.0671	10.9515	34.8841	10.9518	34.6622	10.9516	35.839	10.9515	35.2144	10.9516	35.0634	10.9516	34.7595	10.9514	34.9946	10.9517	34.8149	10.9516	35.0359	10.9514	35.0359	10.9514	34.9256	10.9515	35.3102	10.9514	35.5145	10.9514	35.3511	10.9513	35.1733
10.9558	36.6506	10.9555	36.0502	10.9551	36.3726	10.9554	35.2675	10.9553	37.009	10.9551	35.7817	10.9551	35.6396	10.9553	35.497	10.9553	35.7534	10.9555	35.5826	10.9553	35.497	10.9555	35.5826	10.9553	36.6506	10.9552	35.5826	10.9553	35.497	10.9553	35.7108	10.9552	35.0655	10.9555	36.3307	10.9554	36.8027	10.9552	35.9798	10.9551	35.9515	10.9552	35.8667	10.9552	36.3586	10.9551	35.6111	10.9551	36.0502
10.9595	35.7515	10.9593	36.3301	10.9588	35.936	10.9592	35.5517	10.959	35.8083	10.9589	35.4515	10.9589	35.9925	10.959	35.4371	10.9591	35.5231	10.9593	34.7121	10.959	35.4371	10.9593	36.049	10.9591	35.6517	10.959	36.1617	10.9591	37.1746	10.9591	36.232	10.9589	35.9643	10.9592	35.394	10.9591	35.5374	10.9589	35.9501	10.9589	36.0208	10.959	36.2741	10.9589	35.1055	10.9589	35.3653	10.9588	35.566
10.9633	35.7552	10.9631	36.1031	10.9626	35.8808	10.963	35.7832	10.9628	35.5448	10.9627	36.0061	10.9627	35.3049	10.9628	36.0199	10.9629	35.9366	10.9631	35.3191	10.9628	36.0199	10.9631	35.1061	10.9629	35.6852	10.9628	37.262	10.9629	35.8111	10.9629	35.6432	10.9627	35.8808	10.963	36.3516	10.9629	35.6151	10.9627	35.6712	10.9627	36.2552	10.9628	36.0477	10.9627	36.1308	10.9627	35.9087	10.9626	35.6151
10.9671	35.2377	10.9668	35.4814	10.9664	35.3956	10.9667	35.5528	10.9666	35.3239	10.9664	35.4814	10.9664	35.6809	10.9666	35.4671	10.9666	35.8227	10.9668	35.624	10.9666	35.4671	10.9668	36.3567	10.9666	35.5956	10.9665	35.8934	10.9666	35.4814	10.9666	36.2029	10.9665	35.7519	10.9668	34.9487	10.9667	35.7519	10.9665	35.3956	10.9664	35.8934	10.9665	35.5243	10.9665	35.5956	10.9664	35.7235	10.9664	35.7944
10.9708	35.8561	10.9706	35.4303	10.9701	34.6041	10.9705	36.2378	10.9703	35.4571	10.9702	35.5239	10.9702	34.9586	10.9703	35.6705	10.9704	34.3151	10.9706	34.8635	10.9703	35.6705	10.9706	34.8771	10.9704	35.0128	10.9703	35.3633	10.9704	34.7545	10.9704	35.4704	10.9702	36.146	10.9705	36.5247	10.9704	35.2962	10.9702	36.0277	10.9702	35.0264	10.9703	34.8499	10.9702	35.3767	10.9702	34.8363	10.9701	35.6305
10.9746	35.8514	10.9743	35.4844	10.9739	35.4276	10.9742	34.6082	10.9741	35.5128	10.9739	35.8936	10.9739	35.4418	10.9741	35.4134	10.9741	35.6825	10.9743	35.4134	10.9741	35.4134	10.9743	35.6119	10.9741	35.328	10.974	34.8691	10.9741	35.5695	10.9741	34.3308	10.974	35.1995	10.9743	35.2424	10.9742	35.7248	10.974	35.2424	10.9739	35.7812	10.974	35.2853	10.974	34.8257	10.9739	35.1136	10.9739	35.9356
10.9784	36.9139	10.9781	35.9474	10.9777	35.6625	10.978	36.1315	10.9779	35.5909	10.9777	36.6363	10.9777	35.9474	10.9779	36.7337	10.9779	36.817	10.9781	36.4268	10.9779	36.7337	10.9781	35.4329	10.9779	36.3707	10.9778	35.6625	10.9779	35.99	10.9779	35.848	10.9778	36.3848	10.9781	35.6768	10.978	35.7625	10.9778	36.4548	10.9777	36.3567	10.9778	35.8337	10.9778	36.3988	10.9777	35.9048	10.9777	35.2886
10.9821	35.5499	10.9819	35.7004	10.9814	35.9318	10.9818	34.5063	10.9816	35.2746	10.9815	35.7141	10.9815	35.3987	10.9816	34.9832	10.9817	34.4922	10.9819	35.3022	10.9816	34.9832	10.9819	35.5362	10.9817	35.4263	10.9816	35.5362	10.9817	34.9275	10.9817	35.986	10.9815	34.6191	10.9818	35.316	10.9817	34.9693	10.9815	35.2746	10.9815	35.2331	10.9816	35.2884	10.9815	35.7004	10.9815	35.7822	10.9814	35.15
10.9859	35.7595	10.9856	35.4527	10.9852	35.5998	10.9855	35.5196	10.9854	35.3454	10.9852	34.7082	10.9852	35.1297	10.9854	34.6123	10.9854	35.3722	10.9856	34.8583	10.9854	34.6123	10.9856	34.7629	10.9854	36.0505	10.9853	35.3454	10.9854	34.8992	10.9854	35.6131	10.9853	35.5998	10.9856	34.8311	10.9855	35.5062	10.9853	35.2242	10.9852	35.3588	10.9853	34.9943	10.9853	35.0079	10.9852	34.7629	10.9852	35.4661
10.9896	35.0525	10.9894	34.9059	10.9889	35.8763	10.9893	34.194	10.9891	35.6757	10.989	36.0615	10.989	34.7736	10.9891	34.7441	10.9892	35.1547	10.9894	35.575	10.9891	34.7441	10.9894	35.3872	10.9892	35.474	10.9891	35.4017	10.9892	35.3582	10.9892	35.4306	10.989	36.3448	10.9893	35.7188	10.9892	35.1547	10.989	35.4306	10.989	35.8048	10.9891	35.3727	10.989	34.8325	10.989	35.7331	10.9889	35.0086
10.9934	35.4491	10.9931	36.1417	10.9927	35.8259	10.993	36.2986	10.9929	36.1988	10.9927	36.5397	10.9927	36.2416	10.9929	36.1845	10.9929	35.5945	10.9931	35.797	10.9929	36.1845	10.9931	36.3412	10.9929	36.3554	10.9928	36.5821	10.9929	35.3616	10.9929	36.7511	10.9928	35.5509	10.9931	36.8634	10.993	35.4199	10.9928	36.2701	10.9927	35.5654	10.9928	36.2273	10.9928	35.9267	10.9927	35.5073	10.9927	35.1712
10.9972	34.8617	10.9969	34.7794	10.9965	34.2537	10.9968	35.7544	10.9967	34.2258	10.9965	35.0529	10.9965	34.0159	10.9967	35.6474	10.9967	34.9711	10.9969	35.8078	10.9967	35.6474	10.9969	35.3784	10.9967	34.2955	10.9966	34.7931	10.9967	34.142	10.9967	35.1346	10.9966	35.0938	10.9969	35.4997	10.9968	33.7198	10.9966	34.3233	10.9965	34.128	10.9966	35.2025	10.9966	35.5938	10.9965	34.9164	10.9965	35.1889
11.0009	35.1882	11.0007	36.5415	11.0002	35.6122	11.0006	35.6964	11.0004	35.2167	11.0003	35.9478	11.0003	36.3492	11.0004	35.316	11.0005	36.0729	11.0007	35.9756	11.0004	35.316	11.0007	35.92	11.0005	36.7054	11.0004	35.316	11.0005	36.3492	11.0005	35.7104	11.0003	35.4291	11.0006	35.7524	11.0005	34.8454	11.0003	36.4043	11.0003	36.2113	11.0004	35.8363	11.0003	35.4714	11.0003	35.6684	11.0002	36.1145
11.0047	34.8518	11.0044	36.0214	11.004	35.5268	11.0043	34.9387	11.0042	36.3984	11.004	35.3843	11.004	35.0974	11.0042	34.6482	11.0042	34.8808	11.0044	35.37	11.0042	34.6482	11.0044	34.619	11.0042	34.6773	11.0041	35.0974	11.0042	34.9387	11.0042	35.5553	11.0041	34.9676	11.0044	35.4984	11.0043	35.3271	11.0041	35.0686	11.004	35.8526	11.0041	34.4287	11.0041	35.4271	11.004	35.4984	11.004	35.5411
11.0084	34.9009	11.0082	36.4636	11.0077	36.196	11.0081	35.5399	11.0079	35.8124	11.0078	36.0686	11.0078	35.7409	11.0079	35.3957	11.008	34.9741	11.0082	35.6836	11.0079	35.3957	11.0082	35.6979	11.008	36.0118	11.0079	34.9009	11.008	36.1536	11.008	35.0909	11.0078	35.4823	11.0081	34.8422	11.008	35.7552	11.0078	35.0033	11.0078	35.7409	11.0079	36.0118	11.0078	36.0402	11.0078	35.3957	11.0077	34.5918
11.0122	35.1352	11.012	34.5329	11.0115	35.1216	11.0119	33.934	11.0117	34.931	11.0116	35.0809	11.0116	34.2556	11.0117	35.4325	11.0118	35.2301	11.012	35.3247	11.0117	35.4325	11.012	34.3252	11.0118	34.6982	11.0117	35.0809	11.0118	34.9447	11.0118	35.1352	11.0116	35.2571	11.0119	35.7541	11.0118	35.2436	11.0116	34.7668	11.0116	35.3112	11.0117	35.1488	11.0116	34.6294	11.0116	35.4056	11.0115	35.7941
11.016	34.5338	11.0157	35.3805	11.0153	35.3096	11.0156	35.9014	11.0155	35.3096	11.0153	35.0815	11.0153	35.7473	11.0155	35.663	11.0155	35.2669	11.0157	35.5503	11.0155	35.663	11.0157	36.8533	11.0155	35.9014	11.0154	36.4562	11.0155	36.166	11.0155	35.7754	11.0154	35.5221	11.0157	35.5785	11.0156	35.5221	11.0154	35.1529	11.0153	36.0131	11.0154	35.6067	11.0154	35.1387	11.0153	35.5221	11.0153	34.6788
11.0197	34.9138	11.0195	35.4129	11.019	34.6689	11.0194	34.5965	11.0192	35.2568	11.0191	34.7267	11.0191	34.6833	11.0192	35.3846	11.0193	35.4412	11.0195	35.3846	11.0192	35.3846	11.0195	35.4836	11.0193	34.8276	11.0192	34.9999	11.0193	34.7411	11.0193	34.8132	11.0191	35.8072	11.0194	34.611	11.0193	35.3278	11.0191	34.9999	11.0191	35.4978	11.0192	35.3137	11.0191	35.342	11.0191	34.6978	11.019	34.9569
11.0235	35.6472	11.0232	34.8669	11.0228	35.6336	11.0231	35.1151	11.023	36.118	11.0228	35.4435	11.0228	35.3207	11.023	35.1838	11.023	35.7553	11.0232	35.005	11.023	35.1838	11.0232	35.4979	11.023	34.7421	11.0229	34.4911	11.023	35.4026	11.023	35.0326	11.0229	35.005	11.0232	36.2248	11.0231	34.9912	11.0229	35.8497	11.0228	35.9573	11.0229	34.5889	11.0229	35.6607	11.0228	34.756	11.0228	35.307
11.0272	35.2277	11.027	36.2279	11.0265	34.966	11.0269	34.6581	11.0267	35.329	11.0266	34.8343	11.0266	34.7757	11.0267	35.5881	11.0268	35.5164	11.027	35.2422	11.0267	35.5881	11.027	35.9592	11.0268	35.2856	11.0267	35.9592	11.0268	34.7757	11.0268	35.1697	11.0266	35.1407	11.0269	35.7741	11.0268	34.8197	11.0266	34.3474	11.0266	34.9514	11.0267	34.9805	11.0266	34.2731	11.0266	34.8783	11.0265	35.8881
11.031	34.6673	11.0308	35.2492	11.0303	34.4008	11.0307	36.0913	11.0305	35.7542	11.0304	35.7812	11.0304	34.751	11.0305	35.9299	11.0306	35.1529	11.0308	35.9164	11.0305	35.9299	11.0308	34.904	11.0306	36.1316	11.0305	34.5973	11.0306	35.9029	11.0306	35.3316	11.0304	35.8083	11.0307	35.9838	11.0306	34.6673	11.0304	34.9179	11.0304	34.5973	11.0305	35.8759	11.0304	35.3453	11.0304	35.7406	11.0303	36.2922
11.0348	36.2639	11.0345	35.1508	11.0341	35.6545	11.0344	35.1508	11.0343	34.4334	11.0341	34.9182	11.0341	34.6252	11.0343	36.2639	11.0343	34.389	11.0345	36.1231	11.0343	36.2639	11.0345	35.6259	11.0343	34.7427	11.0342	34.6987	11.0343	35.3676	11.0343	34.8159	11.0342	35.7117	11.0345	34.6252	11.0344	34.9473	11.0342	35.2232	11.0341	35.7117	11.0342	35.2666	11.0342	35.3099	11.0341	34.3445	11.0341	35.5257
11.0385	35.7533	11.0383	35.9234	11.0378	35.2959	11.0382	34.6717	11.038	35.7675	11.0379	35.1806	11.0379	35.511	11.038	36.6513	11.0381	35.1517	11.0383	35.4824	11.038	36.6513	11.0383	35.4824	11.0381	35.0504	11.038	35.3964	11.0381	35.6822	11.0381	37.1606	11.0379	35.8526	11.0382	35.6538	11.0381	35.1806	11.0379	35.3821	11.0379	35.7533	11.038	35.2815	11.0379	35.1228	11.0379	35.8951	11.0378	35.9093
11.0423	35.1222	11.042	35.5662	11.0416	34.7164	11.0419	35.5092	11.0418	35.1654	11.0416	35.2947	11.0416	34.9054	11.0418	35.2947	11.0418	35.9343	11.042	35.5235	11.0418	35.2947	11.042	35.8497	11.0418	34.7747	11.0417	35.0934	11.0418	35.9766	11.0418	35.2947	11.0417	34.3353	11.042	35.2517	11.0419	36.2709	11.0417	35.1078	11.0416	34.7455	11.0417	34.9489	11.0417	35.9202	11.0416	35.8497	11.0416	34.5849
11.0461	36.0631	11.0458	34.4519	11.0454	36.6265	11.0457	35.4476	11.0456	35.5197	11.0454	35.821	11.0454	36.0063	11.0456	35.9351	11.0456	35.5053	11.0458	35.5629	11.0456	35.9351	11.0458	37.0435	11.0456	35.7924	11.0455	34.8506	11.0456	36.1057	11.0456	36.2048	11.0455	35.6491	11.0458	35.9778	11.0457	35.5917	11.0455	36.1623	11.0454	35.5197	11.0455	36.374	11.0455	35.2739	11.0454	35.8067	11.0454	35.7781
11.0498	34.5409	11.0496	35.6299	11.0491	35.3323	11.0495	34.8596	11.0493	35.883	11.0492	35.2183	11.0492	35.6158	11.0493	34.5555	11.0494	34.9172	11.0496	34.9028	11.0493	34.5555	11.0496	35.5168	11.0494	35.4176	11.0493	35.0322	11.0494	35.7707	11.0494	35.3892	11.0492	35.2183	11.0495	35.2326	11.0494	36.0089	11.0492	35.375	11.0492	34.7874	11.0493	35.2183	11.0492	35.1611	11.0492	34.6716	11.0491	34.1457
11.0536	36.01	11.0533	35.0978	11.0529	35.9684	11.0532	35.9268	11.0531	34.5246	11.0529	35.2963	11.0529	34.3798	11.0531	34.7837	11.0531	35.5217	11.0533	35.8155	11.0531	34.7837	11.0533	34.9554	11.0531	35.2822	11.053	34.9982	11.0531	34.5679	11.0531	35.5639	11.053	35.8573	11.0533	35.8712	11.0532	35.5919	11.053	35.2397	11.0529	35.0125	11.053	35.7737	11.053	34.9554	11.0529	34.9839	11.0529	34.9269
11.0573	34.5145	11.0571	35.8512	11.0566	36.0599	11.057	35.2034	11.0568	34.9752	11.0567	34.5724	11.0567	34.558	11.0568	34.9752	11.0569	35.5709	11.0571	34.3693	11.0568	34.9752	11.0571	35.5146	11.0569	34.6014	11.0568	35.118	11.0569	34.8175	11.0569	34.76	11.0567	34.6303	11.057	35.0752	11.0569	35.2176	11.0567	35.0181	11.0567	35.6693	11.0568	34.6591	11.0567	34.9466	11.0567	34.9752	11.0566	35.2318
11.0611	34.8129	11.0608	35.1021	11.0604	35.28	11.0607	34.4514	11.0606	35.006	11.0604	35.2117	11.0604	34.6604	11.0606	35.0472	11.0606	34.5073	11.0608	34.6465	11.0606	35.0472	11.0608	34.8958	11.0606	34.4514	11.0605	34.3955	11.0606	34.8267	11.0606	35.198	11.0605	34.7159	11.0608	35.157	11.0607	34.9509	11.0605	35.552	11.0604	35.6602	11.0605	35.0197	11.0605	35.6737	11.0604	36.4219	11.0604	35.1707
11.0649	35.1707	11.0646	35.0995	11.0642	34.7843	11.0645	35.4825	11.0644	34.6979	11.0642	34.8275	11.0642	35.4825	11.0644	34.8562	11.0644	34.7843	11.0646	35.1992	11.0644	34.8562	11.0646	35.0567	11.0644	35.1137	11.0643	35.8195	11.0644	34.1893	11.0644	35.1137	11.0643	34.3936	11.0646	34.9852	11.0645	34.5388	11.0643	34.6834	11.0642	35.3977	11.0643	35.0852	11.0643	34.7267	11.0642	34.9566	11.0642	34.5533
11.0686	35.0836	11.0684	35.9545	11.0679	34.8553	11.0683	34.7406	11.0681	35.183	11.068	35.2538	11.068	35.2113	11.0681	34.4667	11.0682	36.01	11.0684	34.5534	11.0681	34.4667	11.0684	34.9554	11.0682	35.8155	11.0681	35.9545	11.0682	35.2397	11.0682	35.8015	11.068	34.9839	11.0683	35.395	11.0682	34.5246	11.068	35.5217	11.068	34.2781	11.0681	35.5638	11.068	35.0409	11.068	34.9839	11.0679	35.3809
11.0724	34.6414	11.0721	34.7655	11.0717	34.9578	11.072	33.9012	11.0719	33.5322	11.0717	35.2985	11.0717	34.2524	11.0719	34.8068	11.0719	34.5584	11.0721	34.4057	11.0719	34.8068	11.0721	34.2244	11.0719	34.1264	11.0718	34.2524	11.0719	33.575	11.0719	33.9154	11.0718	34.1404	11.0721	34.1684	11.072	34.6138	11.0718	35.9036	11.0717	33.8306	11.0718	33.774	11.0718	34.5584	11.0717	34.2244	11.0717	34.6966
11.0761	35.4924	11.0759	35.5801	11.0754	36.0587	11.0758	34.1349	11.0756	35.2575	11.0755	35.5801	11.0755	35.4632	11.0756	35.9288	11.0757	36.4029	11.0759	36.1307	11.0756	35.9288	11.0759	35.7258	11.0757	36.1019	11.0756	36.1594	11.0757	36.8285	11.0757	36.2885	11.0755	35.021	11.0758	34.8277	11.0757	36.0443	11.0755	35.169	11.0755	35.8275	11.0756	35.0655	11.0755	35.7113	11.0755	35.6093	11.0754	35.9577
11.0799	35.4677	11.0796	35.1416	11.0792	35.2553	11.0795	34.086	11.0794	34.5961	11.0792	35.0417	11.0792	34.9845	11.0794	35.1843	11.0794	34.393	11.0796	35.1273	11.0794	35.1843	11.0796	34.6106	11.0794	34.798	11.0793	35.7768	11.0794	35.5241	11.0794	33.7467	11.0793	35.0988	11.0796	34.1007	11.0795	35.2553	11.0793	35.1131	11.0792	34.9702	11.0793	34.8699	11.0793	35.6787	11.0792	35.4959	11.0792	34.2617
11.0837	35.3855	11.0834	35.4134	11.083	35.4273	11.0833	34.7962	11.0832	34.9797	11.083	35.3438	11.083	34.4407	11.0832	35.3995	11.0832	35.0781	11.0834	34.5121	11.0832	35.3995	11.0834	34.697	11.0832	34.9092	11.0831	35.1622	11.0832	34.3691	11.0832	34.8104	11.0831	35.3716	11.0834	35.3159	11.0833	35.3298	11.0831	35.1902	11.083	36.2653	11.0831	35.4551	11.0831	34.8951	11.083	35.1482	11.083	35.302
11.0874	34.8297	11.0872	34.8858	11.0867	35.1094	11.0871	34.7876	11.0869	34.7454	11.0868	35.4972	11.0868	34.1779	11.0869	35.0117	11.087	34.562	11.0872	34.1063	11.0869	35.0117	11.0872	34.562	11.087	35.0536	11.0869	34.7595	11.087	35.1789	11.087	35.1372	11.0868	35.0536	11.0871	34.3349	11.087	34.1493	11.0868	34.8998	11.0868	33.8474	11.0869	34.6326	11.0868	34.6468	11.0868	34.6185	11.0867	33.8329
11.0912	35.0296	11.0909	34.0156	11.0905	35.2952	11.0908	34.0979	11.0907	34.5871	11.0905	35.1627	11.0905	34.6006	11.0907	34.4654	11.0907	34.5736	11.0909	35.3084	11.0907	34.4654	11.0909	34.4384	11.0907	35.1228	11.0906	34.4384	11.0907	34.668	11.0907	35.1627	11.0906	34.5736	11.0909	34.3434	11.0908	34.6949	11.0906	34.6545	11.0905	34.6411	11.0906	35.2555	11.0906	34.7621	11.0905	35.3216	11.0905	34.6006
11.0949	34.9756	11.0947	35.384	11.0942	34.3323	11.0946	34.7197	11.0944	35.0039	11.0943	34.289	11.0943	34.734	11.0944	34.2601	11.0945	34.7482	11.0947	34.1152	11.0944	34.2601	11.0947	34.9047	11.0945	34.4332	11.0944	34.8763	11.0945	34.2022	11.0945	35.117	11.0943	34.9473	11.0946	34.8052	11.0945	34.6483	11.0943	34.4332	11.0943	35.0181	11.0944	34.7054	11.0943	34.7197	11.0943	34.9331	11.0942	33.7796
11.0987	35.4305	11.0985	35.2743	11.098	34.5701	11.0984	35.5154	11.0982	34.7005	11.0981	35.0029	11.0981	34.7005	11.0982	35.5436	11.0983	35.1032	11.0985	34.888	11.0982	35.5436	11.0985	35.867	11.0983	35.2316	11.0982	35.1317	11.0983	35.7969	11.0983	35.0173	11.0981	35.3454	11.0984	35.6564	11.0983	34.6861	11.0981	35.0602	11.0981	35.2885	11.0982	35.0889	11.0981	35.6424	11.0981	35.2174	11.098	34.9742
11.1025	35.0268	11.1022	34.9422	11.1018	34.673	11.1021	35.0831	11.102	34.1426	11.1018	33.6039	11.1018	34.9846	11.102	35.7517	11.102	35.3353	11.1022	34.7724	11.102	35.7517	11.1022	34.2723	11.102	35.1814	11.1019	34.7724	11.102	34.4016	11.102	35.5164	11.1019	34.2867	11.1022	34.7156	11.1021	34.4732	11.1019	35.0268	11.1018	34.7724	11.1019	35.0409	11.1019	34.9846	11.1018	34.6303	11.1018	34.9422
11.1062	35.4789	11.106	34.9375	11.1055	35.1236	11.1059	35.1807	11.1057	35.1522	11.1056	34.9662	11.1056	35.3514	11.1057	35.1665	11.1058	35.2946	11.106	35.7747	11.1057	35.1665	11.106	35.2092	11.1058	35.0235	11.1057	35.8727	11.1058	35.5778	11.1058	34.5331	11.1056	35.195	11.1059	36.4004	11.1058	34.6347	11.1056	35.0378	11.1056	35.7185	11.1057	34.1387	11.1056	34.4895	11.1056	35.2662	11.1055	35.4082
11.11	35.1955	11.1097	35.543	11.1093	35.442	11.1096	34.5791	11.1095	35.2972	11.1093	35.1955	11.1093	35.0059	11.1095	35.6005	11.1095	34.1171	11.1097	35.4708	11.1095	35.6005	11.1097	34.042	11.1095	35.3552	11.1094	34.057	11.1095	35.21	11.1095	35.1664	11.1094	35.4997	11.1097	35.7584	11.1096	34.057	11.1094	34.8299	11.1093	35.2682	11.1094	34.9912	11.1094	34.8593	11.1093	34.9473	11.1093	36.2703
11.1137	35.1161	11.1135	34.8969	11.113	35.1844	11.1134	35.5641	11.1132	34.993	11.1131	35.7658	11.1131	34.3707	11.1132	34.1888	11.1133	34.5377	11.1135	34.3707	11.1132	34.1888	11.1135	34.1186	11.1133	34.8143	11.1132	35.0341	11.1133	35.1298	11.1133	34.7592	11.1131	35.0341	11.1134	35.5641	11.1133	34.6348	11.1131	34.6209	11.1131	35.4965	11.1132	35.0204	11.1131	35.0341	11.1131	35.0478	11.113	35.2388
11.1175	34.4489	11.1173	34.8343	11.1168	34.8932	11.1172	35.5058	11.117	35.5203	11.1169	34.3295	11.1169	34.9667	11.117	34.434	11.1171	35.4044	11.1173	35.7221	11.117	34.434	11.1173	34.8785	11.1171	35.1862	11.117	34.9079	11.1171	34.9373	11.1171	35.1716	11.1169	35.1862	11.1172	36.1366	11.1171	35.7077	11.1169	35.3028	11.1169	34.4787	11.117	34.0141	11.1169	35.9085	11.1169	35.0693	11.1168	35.23
11.1213	34.9467	11.121	35.3654	11.1206	34.9888	11.1209	34.352	11.1208	34.8623	11.1206	35.628	11.1206	34.9888	11.1208	34.6647	11.1208	34.6647	11.121	35.7106	11.1208	34.6647	11.121	35.2264	11.1208	34.9467	11.1207	35.628	11.1208	34.4376	11.1208	34.6081	11.1207	34.7919	11.121	35.2403	11.1209	35.5039	11.1207	33.5866	11.1206	34.9747	11.1207	34.6789	11.1207	35.628	11.1206	35.6556	11.1206	34.6364
11.125	34.8321	11.1248	34.5196	11.1243	35.1711	11.1247	35.4924	11.1245	34.2345	11.1244	34.3398	11.1244	35.3467	11.1245	34.0077	11.1246	35.2444	11.1248	35.652	11.1245	34.0077	11.1248	34.8024	11.1246	34.6836	11.1245	35.6809	11.1246	34.639	11.1246	34.0683	11.1244	33.9013	11.1247	35.3905	11.1246	34.9208	11.1244	35.259	11.1244	35.926	11.1245	35.5796	11.1244	34.3698	11.1244	35.1271	11.1243	34.3248
11.1288	35.4926	11.1285	35.1397	11.1281	35.5207	11.1284	34.3507	11.1283	35.4223	11.1281	34.9406	11.1281	34.7546	11.1283	35.5908	11.1283	33.8833	11.1285	34.3942	11.1283	35.5908	11.1285	34.5388	11.1283	34.8406	11.1282	35.7167	11.1283	34.7259	11.1283	34.4377	11.1282	35.4082	11.1285	35.2954	11.1284	35.0971	11.1282	35.6468	11.1281	35.2954	11.1282	35.2389	11.1282	35.8003	11.1281	34.9406	11.1281	35.5347
11.1326	34.8369	11.1323	34.7059	11.1319	34.8224	11.1322	33.8494	11.1321	34.2064	11.1319	35.0831	11.1319	35.2558	11.1321	34.2655	11.1321	35.6415	11.1323	34.2803	11.1321	34.2655	11.1323	34.9675	11.1321	35.3132	11.132	35.5988	11.1321	34.9819	11.1321	34.4424	11.132	35.5846	11.1323	34.6913	11.1322	34.4277	11.132	34.6329	11.1319	35.6415	11.132	36.4562	11.132	34.3098	11.1319	34.3688	11.1319	35.1119
11.1363	34.4724	11.1361	34.7023	11.1356	34.7023	11.136	34.9875	11.1358	34.9591	11.1357	34.9022	11.1357	34.8452	11.1358	35.2845	11.1359	35.4952	11.1361	35.101	11.1358	35.2845	11.1361	35.5512	11.1359	35.0868	11.1358	35.607	11.1359	34.5012	11.1359	35.899	11.1357	34.6449	11.136	34.9164	11.1359	35.5651	11.1357	35.3549	11.1357	35.6489	11.1358	35.1293	11.1357	35.8019	11.1357	35.0301	11.1356	34.5012
11.1401	34.039	11.1398	33.4225	11.1394	33.5329	11.1397	33.4363	11.1396	33.9029	11.1394	34.2285	11.1394	33.075	11.1396	34.6979	11.1396	33.8074	11.1398	34.2555	11.1396	34.6979	11.1398	33.5604	11.1396	33.9846	11.1395	34.242	11.1396	34.3767	11.1396	33.971	11.1395	33.7116	11.1398	34.4975	11.1397	33.8347	11.1395	33.4639	11.1394	34.417	11.1395	33.9846	11.1395	34.3229	11.1394	33.6567	11.1394	33.5742
11.1438	34.9583	11.1436	35.9965	11.1431	35.3512	11.1435	35.4667	11.1433	35.2932	11.1432	35.1917	11.1432	35.4523	11.1433	35.7969	11.1434	35.4667	11.1436	35.4667	11.1433	35.7969	11.1436	36.0816	11.1434	35.409	11.1433	35.6537	11.1434	34.9291	11.1434	34.5906	11.1432	35.3801	11.1435	34.5018	11.1434	35.7254	11.1432	35.5388	11.1432	34.6202	11.1433	35.51	11.1432	35.046	11.1432	35.5388	11.1431	35.8683
11.1476	34.7368	11.1473	35.3474	11.1469	34.0863	11.1472	34.5069	11.1471	34.9795	11.1469	34.0279	11.1469	34.5502	11.1471	34.6939	11.1471	34.5358	11.1473	35.0789	11.1471	34.6939	11.1473	34.4781	11.1471	33.8373	11.147	34.1446	11.1471	34.1737	11.1471	35.3192	11.147	35.0221	11.1473	34.7512	11.1472	34.13	11.147	33.9254	11.1469	33.8226	11.147	33.6752	11.147	35.1073	11.1469	34.4781	11.1469	33.6013
11.1514	35.2807	11.1511	35.2384	11.1507	35.1677	11.151	34.6406	11.1509	35.4635	11.1507	34.7553	11.1507	35.4354	11.1509	34.7267	11.1509	35.7289	11.1511	35.0261	11.1509	34.7267	11.1511	35.4635	11.1509	35.1677	11.1508	35.5615	11.1509	34.8838	11.1509	35.4073	11.1508	34.6406	11.1511	34.8553	11.151	35.337	11.1508	34.4535	11.1507	35.9233	11.1508	34.0179	11.1508	35.2243	11.1507	34.6263	11.1507	36.1028
11.1551	34.4514	11.1549	33.9717	11.1544	34.6748	11.1548	33.7008	11.1546	34.4934	11.1545	34.8414	11.1545	34.8276	11.1546	34.2265	11.1547	34.1276	11.1549	34.9659	11.1546	34.2265	11.1549	34.1276	11.1547	34.0285	11.1546	34.6609	11.1547	33.6004	11.1547	34.5772	11.1545	34.5772	11.1548	34.5493	11.1547	34.2406	11.1545	35.2546	11.1545	33.1959	11.1546	34.5632	11.1545	33.758	11.1545	34.0569	11.1544	35.1586
11.1589	34.7658	11.1586	35.0754	11.1582	35.1927	11.1585	34.7213	11.1584	35.0754	11.1582	35.4696	11.1582	35.3532	11.1584	35.6434	11.1584	35.2219	11.1586	34.7658	11.1584	35.6434	11.1586	35.426	11.1584	35.2073	11.1583	35.2511	11.1584	35.9168	11.1584	35.2511	11.1583	35.7732	11.1586	35.6434	11.1585	36.174	11.1583	35.3532	11.1582	35.8307	11.1583	35.6289	11.1583	34.5578	11.1582	34.6917	11.1582	34.9872
11.1626	34.1035	11.1624	34.8901	11.1619	33.7546	11.1623	34.2335	11.1621	35.2279	11.162	34.1902	11.162	34.406	11.1621	34.876	11.1622	34.9184	11.1624	34.7484	11.1621	34.876	11.1624	34.8335	11.1622	34.6916	11.1621	34.118	11.1622	34.6062	11.1622	34.9467	11.162	34.3629	11.1623	34.1469	11.1622	34.876	11.162	35.5486	11.162	34.4347	11.1621	33.8713	11.162	35.3258	11.162	34.6489	11.1619	35.1578
11.1664	35.2572	11.1661	34.71	11.1657	34.6664	11.166	34.9703	11.1659	35.641	11.1657	35.3999	11.1657	35.9788	11.1659	35.3429	11.1659	35.8384	11.1661	35.3286	11.1659	35.3429	11.1661	34.7825	11.1659	35.0566	11.1658	34.5645	11.1659	35.2572	11.1659	36.2578	11.1658	34.6955	11.1661	36.0487	11.166	36.1882	11.1658	35.6834	11.1657	35.9928	11.1658	34.71	11.1658	35.5136	11.1657	35.2429	11.1657	34.4477
11.1702	34.7777	11.1699	34.2578	11.1695	33.6318	11.1698	33.7998	11.1697	33.9253	11.1695	34.2853	11.1695	33.9671	11.1697	34.0781	11.1697	34.4228	11.1699	34.1611	11.1697	34.0781	11.1699	34.0504	11.1697	32.865	11.1696	34.0226	11.1697	35.0886	11.1697	34.1335	11.1696	32.3729	11.1699	34.3816	11.1698	33.7299	11.1696	34.1196	11.1695	34.3953	11.1696	33.6599	11.1696	33.7579	11.1695	34.6961	11.1695	34.8997
11.1739	35.3149	11.1737	34.5966	11.1732	35.5841	11.1736	34.2171	11.1734	34.7848	11.1733	35.1867	11.1733	34.553	11.1734	34.6111	11.1735	35.5559	11.1737	35.2152	11.1734	34.6111	11.1737	33.9667	11.1735	34.6401	11.1734	34.9432	11.1735	35.3718	11.1735	35.6265	11.1733	35.7391	11.1736	34.3197	11.1735	35.0866	11.1733	35.0437	11.1733	34.698	11.1734	35.6124	11.1733	35.4285	11.1733	34.8857	11.1732	34.8857
11.1777	35.007	11.1774	34.8452	11.177	34.07	11.1773	33.9794	11.1772	34.4746	11.177	34.5788	11.177	34.5639	11.1772	35.9769	11.1772	35.8338	11.1774	35.7764	11.1772	35.9769	11.1774	35.6613	11.1772	35.1826	11.1771	34.6381	11.1772	34.7861	11.1772	34.8599	11.1771	35.2118	11.1774	35.5314	11.1773	35.0803	11.1771	34.8894	11.177	34.7418	11.1771	34.5044	11.1771	34.1603	11.177	34.8599	11.177	35.5603
11.1814	34.0817	11.1812	35.5025	11.1807	34.395	11.1811	34.7054	11.1809	34.0407	11.1808	34.2319	11.1808	34.6247	11.1809	34.5168	11.181	35.1858	11.1812	34.2727	11.1809	34.5168	11.1812	34.5573	11.181	34.0544	11.1809	33.9721	11.181	34.4221	11.181	34.2999	11.1808	34.1228	11.1811	34.6112	11.181	34.7859	11.1808	34.2319	11.1808	34.2047	11.1809	33.9584	11.1808	34.5977	11.1808	33.9996	11.1807	34.8663
11.1852	35.1634	11.185	35.021	11.1845	33.8756	11.1849	34.3296	11.1847	33.5943	11.1846	35.4886	11.1846	34.9925	11.1847	34.2713	11.1848	34.749	11.185	34.4022	11.1847	34.2713	11.185	35.078	11.1848	35.1065	11.1847	35.1065	11.1848	34.6482	11.1848	34.9496	11.1846	33.8608	11.1849	34.7346	11.1848	34.7921	11.1846	34.315	11.1846	34.5182	11.1847	34.2568	11.1846	34.6049	11.1846	35.3193	11.1845	34.4022
11.189	34.3264	11.1887	34.3125	11.1883	33.7097	11.1886	34.7406	11.1885	34.4789	11.1883	34.6444	11.1883	34.1174	11.1885	33.9493	11.1885	34.1034	11.1887	34.2708	11.1885	33.9493	11.1887	34.0475	11.1885	34.9186	11.1884	33.9774	11.1885	35.1636	11.1885	33.9212	11.1884	33.9914	11.1887	34.2012	11.1886	34.368	11.1884	34.1593	11.1883	34.8913	11.1884	33.5538	11.1884	34.8639	11.1883	34.3264	11.1883	34.243
11.1927	34.0219	11.1925	34.6577	11.192	34.5109	11.1924	35.0221	11.1922	34.8913	11.1921	33.9173	11.1921	34.4372	11.1922	33.3284	11.1923	35.1812	11.1925	36.5131	11.1922	33.3284	11.1925	33.7522	11.1923	34.8331	11.1922	34.2598	11.1923	35.4401	11.1923	34.3191	11.1921	34.9059	11.1924	34.5843	11.1923	33.692	11.1921	35.6829	11.1921	34.2302	11.1922	34.4077	11.1921	35.4401	11.1921	34.8039	11.192	34.7162
11.1965	34.2918	11.1962	34.3926	11.1958	34.4788	11.1961	33.7686	11.196	34.8214	11.1958	34.0893	11.1958	34.1038	11.196	34.8924	11.196	34.793	11.1962	35.7883	11.196	34.8924	11.1962	34.2918	11.196	34.8924	11.1959	34.8924	11.196	34.7645	11.196	35.048	11.1959	34.6648	11.1962	35.6081	11.1961	34.9773	11.1959	34.793	11.1958	34.2918	11.1959	34.6791	11.1959	35.4131	11.1958	35.0903	11.1958	35.4131
11.2002	34.3625	11.2	34.4213	11.1995	34.3035	11.1999	34.5534	11.1997	32.6565	11.1996	33.6032	11.1996	34.3772	11.1997	34.2888	11.1998	34.4948	11.2	33.7234	11.1997	34.2888	11.2	34.5387	11.1998	34.6995	11.1997	34.9321	11.1998	34.7432	11.1998	34.5094	11.1996	34.1853	11.1999	34.0964	11.1998	33.9626	11.1996	35.2924	11.1996	34.9031	11.1997	35.364	11.1996	34.4507	11.1996	34.5387	11.1995	34.3035
11.204	33.8286	11.2038	34.1048	11.2033	35.2016	11.2037	33.9946	11.2035	33.6618	11.2034	34.5422	11.2034	33.7314	11.2035	33.8425	11.2036	34.5694	11.2038	34.0498	11.2035	33.8425	11.2038	33.9532	11.2036	34.3652	11.2035	34.201	11.2036	34.036	11.2036	34.6778	11.2034	34.8263	11.2037	33.592	11.2036	34.7589	11.2034	34.3925	11.2034	34.934	11.2035	34.2558	11.2034	34.6913	11.2034	33.5221	11.2033	34.8802
11.2078	34.1491	11.2075	34.2356	11.2071	34.9341	11.2074	34.1346	11.2073	34.1491	11.2071	34.1491	11.2071	34.5224	11.2073	34.3218	11.2073	34.821	11.2075	34.4222	11.2073	34.3218	11.2075	34.8776	11.2073	34.2931	11.2072	34.25	11.2073	34.1779	11.2073	34.4795	11.2072	34.6507	11.2075	34.1923	11.2074	34.4366	11.2072	34.821	11.2071	33.2717	11.2072	33.83	11.2072	33.153	11.2071	34.3649	11.2071	35.089
11.2115	34.5098	11.2113	34.6384	11.2108	35.0495	11.2112	34.0343	11.211	35.3162	11.2109	34.6241	11.2109	34.4382	11.211	34.6954	11.2111	33.8743	11.2113	34.0343	11.211	34.6954	11.2113	35.2883	11.2111	34.2945	11.211	34.7949	11.2111	34.567	11.2111	34.2801	11.2109	34.4669	11.2112	34.7949	11.2111	34.5098	11.2109	34.7096	11.2109	34.9648	11.211	35.0213	11.2109	34.3233	11.2109	35.5393	11.2108	34.7381
11.2153	33.6969	11.215	34.6	11.2146	34.0006	11.2149	34.2302	11.2148	33.3758	11.2146	33.8419	11.2146	34.2159	11.2148	33.1256	11.2148	33.9141	11.215	34.5434	11.2148	33.1256	11.215	34.2016	11.2148	34.2588	11.2147	34.3016	11.2148	34.7694	11.2148	34.2588	11.2147	33.4929	11.215	33.4491	11.2149	34.0869	11.2147	33.6387	11.2146	34.952	11.2147	33.5075	11.2147	33.4783	11.2146	34.444	11.2146	34.91
11.2191	35.455	11.2188	35.5117	11.2184	34.9981	11.2187	34.7095	11.2186	33.7099	11.2184	33.9921	11.2184	34.8829	11.2186	35.5117	11.2186	35.0268	11.2188	35.2416	11.2186	35.5117	11.2188	35.5542	11.2186	35.1272	11.2185	34.3746	11.2186	35.7939	11.2186	34.9261	11.2185	34.6515	11.2188	35.2843	11.2187	34.272	11.2185	34.4769	11.2184	35.7658	11.2185	35.639	11.2185	35.1987	11.2184	33.8587	11.2184	35.0268
11.2228	34.8077	11.2226	34.7499	11.2221	34.576	11.2225	33.7823	11.2223	34.0194	11.2222	34.8077	11.2222	34.2988	11.2223	35.2666	11.2224	34.1961	11.2226	33.6482	11.2223	35.2666	11.2226	34.9661	11.2224	34.2695	11.2223	33.8417	11.2224	34.721	11.2224	33.3934	11.2222	34.2255	11.2225	34.3573	11.2224	34.3427	11.2222	34.6631	11.2222	33.9307	11.2223	34.7933	11.2222	34.4158	11.2222	34.0194	11.2221	34.8222
11.2266	35.1245	11.2263	35.4072	11.2259	34.4801	11.2262	34.2771	11.2261	34.7536	11.2259	34.9396	11.2259	35.7575	11.2261	34.5955	11.2261	34.7966	11.2263	35.1387	11.2261	34.5955	11.2263	35.0108	11.2261	34.5811	11.226	34.6675	11.2261	35.0251	11.2261	35.2662	11.226	34.5667	11.2263	34.3642	11.2262	34.509	11.226	34.1314	11.2259	34.6387	11.226	35.7993	11.226	34.0583	11.2259	35.2803	11.2259	35.2803
11.2303	33.7634	11.2301	34.7877	11.2296	34.8161	11.23	34.3874	11.2298	33.8366	11.2297	33.7781	11.2297	33.9096	11.2298	34.4161	11.2299	33.7634	11.2301	34.5738	11.2298	34.4161	11.2301	34.8161	11.2299	35.3657	11.2298	33.9096	11.2299	33.8658	11.2299	34.8729	11.2297	33.9969	11.23	34.6738	11.2299	33.9096	11.2297	33.2767	11.2297	34.5165	11.2298	34.8445	11.2297	35.1272	11.2297	34.5595	11.2296	34.2144
11.2341	34.8543	11.2338	34.9248	11.2334	35.1217	11.2337	35.6643	11.2336	34.8119	11.2334	35.0655	11.2334	34.9953	11.2336	34.2271	11.2336	35.0093	11.2338	35.0655	11.2336	34.2271	11.2338	35.1777	11.2336	35.1637	11.2335	35.0374	11.2336	33.7637	11.2336	34.342	11.2335	35.5675	11.2338	34.0829	11.2337	33.7053	11.2335	34.9107	11.2334	34.4136	11.2335	34.4707	11.2335	34.953	11.2334	34.953	11.2334	34.5421
11.2379	34.8411	11.2376	34.165	11.2372	33.9715	11.2375	34.0907	11.2374	34.0609	11.2372	34.4606	11.2372	34.0758	11.2374	34.2243	11.2374	34.3131	11.2376	34.0013	11.2374	34.2243	11.2376	34.2095	11.2374	33.6113	11.2373	33.7468	11.2374	34.2539	11.2374	32.3195	11.2373	34.1947	11.2376	34.7099	11.2375	33.9715	11.2373	34.3131	11.2372	34.2835	11.2373	34.5488	11.2373	34.2687	11.2372	34.8848	11.2372	34.1056
11.2416	34.5907	11.2414	35.2951	11.2409	34.8565	11.2413	35.0765	11.2411	34.8418	11.241	35.0472	11.241	34.4719	11.2411	35.3096	11.2412	35.8716	11.2414	34.8123	11.2411	35.3096	11.2414	34.827	11.2412	35.4545	11.2411	35.6277	11.2412	35.0326	11.2412	34.6351	11.241	35.757	11.2413	35.7283	11.2412	36.0996	11.241	34.9006	11.241	35.469	11.2411	35.9144	11.241	35.1641	11.241	35.9287	11.2409	34.4868
11.2454	34.7337	11.2451	34.9575	11.2447	33.9244	11.245	33.7516	11.2449	33.7516	11.2447	33.3887	11.2447	34.4519	11.2449	33.8669	11.2449	34.5649	11.2451	33.5198	11.2449	33.8669	11.2451	33.6359	11.2449	34.0105	11.2448	34.0678	11.2449	33.8813	11.2449	34.182	11.2448	32.8888	11.2451	34.1249	11.245	34.7757	11.2448	33.5343	11.2447	33.8237	11.2448	34.1963	11.2448	34.5507	11.2447	34.1392	11.2447	33.5489
11.2491	34.2005	11.2489	34.0526	11.2484	34.2889	11.2488	34.5528	11.2486	34.9595	11.2485	34.2595	11.2485	35.0604	11.2486	35.8576	11.2487	34.7422	11.2489	34.0378	11.2486	35.8576	11.2489	34.1266	11.2487	34.5528	11.2486	35.046	11.2487	34.582	11.2487	34.9161	11.2485	35.1897	11.2488	34.8727	11.2487	34.2742	11.2485	34.9161	11.2485	35.0748	11.2486	34.2152	11.2485	35.7024	11.2485	34.3624	11.2484	34.2447
11.2529	34.4294	11.2526	35.3874	11.2522	34.8245	11.2525	34.341	11.2524	34.341	11.2522	34.3262	11.2522	34.7954	11.2524	34.0298	11.2524	33.7307	11.2526	34.0893	11.2524	34.0298	11.2526	34.0298	11.2524	34.5469	11.2523	34.5909	11.2524	33.6254	11.2524	34.5029	11.2523	34.8099	11.2526	33.9553	11.2525	34.839	11.2523	34.208	11.2522	34.4882	11.2523	34.5176	11.2523	33.9254	11.2522	34.5616	11.2522	35.0999
11.2567	33.5787	11.2564	34.1824	11.256	33.5787	11.2563	34.4129	11.2562	33.3425	11.256	34.2232	11.256	33.6893	11.2562	33.3704	11.2562	34.4534	11.2564	34.0598	11.2562	33.3704	11.2564	33.9915	11.2562	34.8959	11.2561	33.8132	11.2562	34.3588	11.2562	34.2232	11.2561	33.9367	11.2564	34.5478	11.2563	33.5925	11.2561	34.8025	11.256	34.7892	11.2561	33.8407	11.2561	34.4534	11.256	33.9504	11.256	33.5371
11.2604	34.5988	11.2602	34.4542	11.2597	34.338	11.2601	34.2507	11.2599	33.8548	11.2598	33.8401	11.2598	33.899	11.2599	33.3796	11.26	33.5437	11.2602	33.1696	11.2599	33.3796	11.2602	33.1395	11.26	34.541	11.2599	34.1046	11.26	34.2798	11.26	34.4397	11.2598	34.5699	11.2601	33.6922	11.26	33.707	11.2598	33.0339	11.2598	35.2139	11.2599	35.0291	11.2598	33.6477	11.2598	34.3961	11.2597	35.2564
11.2642	35.7388	11.2639	35.0956	11.2635	34.4556	11.2638	34.0324	11.2637	35.5208	11.2635	35.2281	11.2635	35.0513	11.2637	35.3455	11.2637	35.1987	11.2639	34.9033	11.2637	35.3455	11.2639	34.5456	11.2637	35.3308	11.2636	35.0366	11.2637	34.9774	11.2637	35.8545	11.2636	35.1987	11.2639	35.4771	11.2638	34.5006	11.2636	35.6953	11.2635	35.84	11.2636	34.2598	11.2636	34.4255	11.2635	35.007	11.2635	35.007
11.2679	33.7975	11.2677	34.3774	11.2672	34.1406	11.2676	34.451	11.2674	33.6171	11.2673	34.4951	11.2673	34.1258	11.2674	34.1703	11.2675	34.7586	11.2677	34.1555	11.2674	34.1703	11.2677	34.4363	11.2675	34.4804	11.2674	35.2078	11.2675	33.6623	11.2675	34.3183	11.2673	34.0663	11.2676	34.4951	11.2675	33.7675	11.2673	34.1109	11.2673	35.466	11.2674	33.3902	11.2673	35.0201	11.2673	34.5245	11.2672	34.3774
11.2717	34.3853	11.2715	34.1535	11.271	34.6012	11.2714	34.6872	11.2712	35.0432	11.2711	33.9201	11.2711	34.9297	11.2712	33.9347	11.2713	35.1564	11.2715	35.1846	11.2712	33.9347	11.2715	35.4377	11.2713	34.9297	11.2712	34.0516	11.2713	35.3676	11.2713	34.2116	11.2711	34.9012	11.2714	34.5294	11.2713	34.1971	11.2711	34.5581	11.2711	34.6299	11.2712	34.8015	11.2711	35.029	11.2711	34.4862	11.271	35.3676
11.2755	33.6696	11.2752	33.4607	11.2748	33.5653	11.2751	34.8248	11.275	33.5355	11.2748	34.2155	11.2748	33.8328	11.275	34.4198	11.275	35.1968	11.2752	34.1569	11.275	34.4198	11.2752	33.9362	11.275	33.5952	11.2749	33.7884	11.275	33.9215	11.275	34.6952	11.2749	34.1129	11.2752	33.4158	11.2751	33.0391	11.2749	34.0982	11.2748	34.565	11.2749	34.0688	11.2749	33.5056	11.2748	33.8624	11.2748	34.347
11.2792	34.3971	11.279	34.6804	11.2785	35.0203	11.2789	34.0964	11.2787	35.0056	11.2786	34.8286	11.2786	34.799	11.2787	34.5167	11.2788	34.442	11.279	35.3715	11.2787	34.5167	11.279	35.1084	11.2788	35.0791	11.2787	34.3822	11.2788	34.1568	11.2788	35.676	11.2786	35.3715	11.2789	35.4006	11.2788	34.6804	11.2786	34.9172	11.2786	34.8138	11.2787	33.487	11.2786	33.6404	11.2786	34.3971	11.2785	34.5316
11.283	34.8245	11.2827	34.1515	11.2823	34.181	11.2826	34.5773	11.2825	34.6356	11.2823	33.4198	11.2823	33.7951	11.2825	34.621	11.2825	34.1515	11.2827	34.4896	11.2825	34.621	11.2827	33.8249	11.2825	34.2253	11.2824	33.5554	11.2825	34.5773	11.2825	34.5335	11.2824	34.8389	11.2827	34.3283	11.2826	33.4952	11.2824	34.2547	11.2823	34.7083	11.2824	34.1515	11.2824	34.7374	11.2823	33.6604	11.2823	34.9979
11.2867	35.4392	11.2865	35.212	11.286	35.1816	11.2864	34.7224	11.2862	35.2727	11.2861	35.3938	11.2861	34.1946	11.2862	35.0445	11.2863	34.9374	11.2865	35.1512	11.2862	35.0445	11.2865	34.6144	11.2863	34.4129	11.2862	35.9786	11.2863	35.3182	11.2863	35.303	11.2861	35.5898	11.2864	35.7847	11.2863	35.9339	11.2861	34.6144	11.2861	35.1664	11.2862	34.9833	11.2861	35.5447	11.2861	36.038	11.286	34.6453
11.2905	32.916	11.2903	33.8044	11.2898	32.6334	11.2902	33.0844	11.29	33.5707	11.2899	33.6809	11.2899	33.4186	11.29	33.7221	11.2901	33.2519	11.2903	32.9582	11.29	33.7221	11.2903	33.1962	11.2901	33.1683	11.29	33.5707	11.2901	33.238	11.2901	33.3631	11.2899	34.1453	11.2902	33.8865	11.2901	33.3076	11.2899	33.8865	11.2899	33.1683	11.29	34.59	11.2899	32.7326	11.2899	33.5707	11.2898	33.2241
11.2943	34.8527	11.294	34.2555	11.2936	35.4966	11.2939	34.5043	11.2938	33.6926	11.2936	34.9536	11.2936	35.1833	11.2938	34.9392	11.2938	34.2702	11.294	34.8093	11.2938	34.9392	11.294	34.3435	11.2938	34.4313	11.2937	34.7369	11.2938	34.2114	11.2938	34.8527	11.2937	34.123	11.294	34.1525	11.2939	34.0639	11.2937	34.9536	11.2936	33.9307	11.2937	34.0344	11.2937	34.2995	11.2936	34.1967	11.2936	34.8527
11.298	33.3772	11.2978	33.2007	11.2973	33.9299	11.2977	34.1313	11.2975	34.303	11.2974	34.0452	11.2974	33.4797	11.2975	33.7998	11.2976	33.5673	11.2978	33.5089	11.2975	33.7998	11.2978	34.6297	11.2976	34.1743	11.2975	33.8722	11.2976	34.203	11.2976	34.0308	11.2974	34.8271	11.2977	33.5381	11.2976	34.3173	11.2974	33.3625	11.2974	34.6015	11.2975	33.5089	11.2974	33.0974	11.2974	34.1457	11.2973	34.5023
11.3018	34.2619	11.3015	34.9983	11.3011	33.8275	11.3014	33.7067	11.3013	35.2741	11.3011	34.7937	11.3011	34.4549	11.3013	34.6762	11.3013	35.4185	11.3015	34.514	11.3013	34.6762	11.3015	35.3464	11.3013	35.6911	11.3012	35.2741	11.3013	34.5583	11.3013	34.5583	11.3012	34.9837	11.3015	34.4844	11.3014	34.9545	11.3012	34.779	11.3011	34.9253	11.3012	33.9328	11.3012	34.2172	11.3011	34.3214	11.3011	35.1292
11.3055	33.3965	11.3053	33.7151	11.3048	33.1871	11.3052	32.6078	11.305	32.8068	11.3049	32.679	11.3049	33.0327	11.305	32.9622	11.3051	33.9213	11.3053	33.6737	11.305	32.9622	11.3053	33.0327	11.3051	32.6506	11.305	34.2486	11.3051	33.0467	11.3051	33.5631	11.3049	33.6875	11.3052	32.8634	11.3051	33.6737	11.3049	33.7839	11.3049	33.2151	11.305	33.6323	11.3049	33.0045	11.3049	34.4786	11.3048	33.6323
11.3093	33.9495	11.3091	34.2597	11.3086	34.2009	11.309	34.8575	11.3088	33.771	11.3087	34.7417	11.3087	33.9495	11.3088	34.9874	11.3089	34.5672	11.3091	34.5088	11.3088	34.9874	11.3091	34.9297	11.3089	35.7849	11.3088	34.973	11.3089	34.4504	11.3089	34.6254	11.3087	35.2885	11.309	34.245	11.3089	33.6664	11.3087	34.9874	11.3087	34.8141	11.3088	34.8575	11.3087	34.843	11.3087	34.6691	11.3086	33.771
11.3131	34.6056	11.3128	34.5461	11.3124	33.8997	11.3127	33.9755	11.3126	34.1266	11.3124	33.8845	11.3124	35.3704	11.3126	34.3669	11.3126	34.5163	11.3128	34.5461	11.3126	34.3669	11.3128	34.262	11.3126	34.887	11.3125	35.5445	11.3126	33.7019	11.3126	33.9755	11.3125	35.1368	11.3128	34.6947	11.3127	35.1954	11.3125	34.754	11.3124	35.1807	11.3125	34.292	11.3125	33.8086	11.3124	33.5489	11.3124	35.3994
11.3168	34.5291	11.3166	33.7297	11.3161	34.1317	11.3165	35.0952	11.3163	34.3531	11.3162	34.8786	11.3162	34.3531	11.3163	34.5145	11.3164	34.1761	11.3166	34.5291	11.3163	34.5145	11.3166	34.573	11.3164	34.9799	11.3163	34.5438	11.3164	33.6997	11.3164	33.6847	11.3162	34.2204	11.3165	34.4705	11.3164	35.2676	11.3162	35.052	11.3162	35.8504	11.3163	33.8792	11.3162	33.9834	11.3162	35.124	11.3161	34.5438
11.3206	33.2864	11.3203	33.7844	11.3199	33.6241	11.3202	33.857	11.3201	33.857	11.3199	34.0162	11.3199	33.9439	11.3201	34.3896	11.3201	33.857	11.3203	33.8425	11.3201	34.3896	11.3203	33.7989	11.3201	34.1027	11.32	34.2321	11.3201	33.8715	11.3201	34.66	11.32	34.0595	11.3203	34.9283	11.3202	34.0162	11.32	34.3467	11.3199	34.2034	11.32	33.8134	11.32	33.3895	11.3199	34.4895	11.3199	33.6679
11.3243	34.4928	11.3241	34.1557	11.3236	34.1415	11.324	34.8544	11.3238	33.1674	11.3237	34.3948	11.3237	33.6436	11.3238	34.3387	11.3239	33.9148	11.3241	33.8009	11.3238	34.3387	11.3241	33.6579	11.3239	33.6723	11.3238	35.0338	11.3239	34.3527	11.3239	34.3387	11.3237	33.1383	11.324	33.9148	11.3239	34.0708	11.3237	33.6293	11.3237	34.3527	11.3238	34.2121	11.3237	33.5	11.3237	34.7297	11.3236	33.1674
11.3281	34.1709	11.3279	33.7958	11.3274	34.7334	11.3278	33.7051	11.3276	33.1868	11.3275	34.2157	11.3275	34.9238	11.3276	34.0663	11.3277	34.4385	11.3279	34.7187	11.3276	34.0663	11.3279	35.0404	11.3277	34.8067	11.3276	34.7628	11.3277	34.7774	11.3277	33.7505	11.3275	33.6142	11.3278	34.8067	11.3277	34.8653	11.3275	33.5687	11.3275	34.9384	11.3276	34.5568	11.3275	34.0064	11.3275	34.4977	11.3274	33.7354
11.3319	34.6623	11.3316	34.6483	11.3312	35.3529	11.3315	33.2966	11.3314	33.3256	11.3312	34.0857	11.3312	35.2844	11.3314	34.7598	11.3314	33.9863	11.3316	33.8151	11.3314	34.7598	11.3316	34.4665	11.3314	33.8865	11.3313	34.4665	11.3314	34.4103	11.3314	33.8151	11.3313	33.5713	11.3316	33.6719	11.3315	33.7865	11.3313	33.8865	11.3312	34.1707	11.3313	35.5302	11.3313	34.5785	11.3312	34.2554	11.3312	34.6065
11.3356	33.7528	11.3354	32.7353	11.3349	33.7237	11.3353	33.9988	11.3351	33.4903	11.335	33.4903	11.335	33.651	11.3351	33.505	11.3352	32.4496	11.3354	33.4903	11.3351	33.505	11.3354	33.6364	11.3352	33.6801	11.3351	33.9988	11.3352	34.0565	11.3352	32.6153	11.335	34.9798	11.3353	34.5425	11.3352	33.5926	11.335	33.7673	11.335	34.8816	11.3351	34.114	11.335	34.2001	11.335	34.0565	11.3349	34.2718
11.3394	34.5805	11.3391	33.583	11.3387	33.7394	11.339	34.2745	11.3389	33.6115	11.3387	34.2465	11.3387	34.1765	11.3389	34.5528	11.3389	33.5116	11.3391	34.2884	11.3389	34.5528	11.3391	33.6684	11.3389	34.7463	11.3388	34.1485	11.3389	33.4258	11.3389	33.8669	11.3388	34.0643	11.3391	34.2745	11.339	33.5545	11.3388	35.4287	11.3387	34.4139	11.3388	34.0643	11.3388	33.1092	11.3387	33.9657	11.3387	33.6115
11.3432	34.0249	11.3429	33.3905	11.3425	33.4797	11.3428	34.4895	11.3427	33.9957	11.3425	33.6427	11.3425	33.805	11.3427	33.7755	11.3427	34.316	11.3429	33.5539	11.3427	33.7755	11.3429	34.8197	11.3427	33.8931	11.3426	33.45	11.3427	33.7313	11.3427	33.7755	11.3426	33.4797	11.3429	34.229	11.3428	32.8803	11.3426	33.1514	11.3425	34.1125	11.3426	34.4751	11.3426	33.5984	11.3425	33.9078	11.3425	33.9664
11.3469	34.314	11.3467	33.6882	11.3462	34.9144	11.3466	33.541	11.3464	34.0825	11.3463	34.5726	11.3463	34.6012	11.3464	33.3339	11.3465	33.7616	11.3467	34.5153	11.3464	33.3339	11.3467	34.2273	11.3465	34.5583	11.3464	33.3042	11.3465	34.9144	11.3465	33.6294	11.3463	34.2418	11.3466	35.0276	11.3465	34.6584	11.3463	35.1264	11.3463	34.8008	11.3464	34.1839	11.3463	34.2129	11.3463	34.0534	11.3462	34.2707
11.3507	33.4525	11.3504	34.3663	11.35	33.1473	11.3503	33.5825	11.3502	33.4091	11.35	33.0742	11.35	33.293	11.3502	33.0596	11.3502	32.7359	11.3504	33.9838	11.3502	33.0596	11.3504	32.4388	11.3502	33.8124	11.3501	33.0009	11.3502	33.5393	11.3502	33.712	11.3501	33.6545	11.3504	34.3803	11.3503	32.1993	11.3501	33.5104	11.35	34.3522	11.3501	34.3944	11.3501	33.8839	11.35	34.0549	11.35	34.4366
11.3544	34.326	11.3542	34.0574	11.3537	34.0724	11.3541	34.6955	11.3539	35.003	11.3538	33.9825	11.3538	34.8423	11.3539	34.9154	11.354	34.177	11.3542	34.1023	11.3539	34.9154	11.3542	33.7263	11.354	34.3408	11.3539	33.6203	11.354	34.0724	11.354	34.6808	11.3538	35.2933	11.3541	34.6219	11.354	34.9738	11.3538	34.192	11.3538	34.192	11.3539	34.4595	11.3538	34.769	11.3538	34.3705	11.3537	34.1621
11.3582	33.3081	11.3579	33.3816	11.3575	33.1457	11.3578	33.8051	11.3577	34.022	11.3575	34.5798	11.3575	32.923	11.3577	33.6451	11.3577	33.4697	11.3579	33.921	11.3577	33.6451	11.3579	33.1753	11.3577	33.6013	11.3576	33.9354	11.3577	33.9065	11.3577	33.7615	11.3576	34.1516	11.3579	33.776	11.3578	32.8036	11.3576	33.8775	11.3575	34.6365	11.3576	33.3081	11.3576	35.0589	11.3575	34.523	11.3575	33.3228
11.362	34.535	11.3617	34.5778	11.3613	33.5505	11.3616	34.1475	11.3615	33.9157	11.3613	34.0028	11.3613	34.0173	11.3615	35.003	11.3615	34.3346	11.3617	34.6206	11.3615	35.003	11.3617	35.2696	11.3615	34.8901	11.3614	35.2835	11.3615	33.7701	11.3615	34.0608	11.3614	35.4647	11.3617	33.077	11.3616	34.1475	11.3614	34.4922	11.3613	34.392	11.3614	33.6385	11.3614	33.9012	11.3613	34.2915	11.3613	33.7847
11.3657	33.9949	11.3655	33.5239	11.365	33.0312	11.3654	33.1663	11.3652	33.6865	11.3651	32.6986	11.3651	33.4497	11.3652	33.6127	11.3653	33.8924	11.3655	33.9217	11.3652	33.6127	11.3655	33.2411	11.3653	33.5979	11.3652	33.5831	11.3653	33.2859	11.3653	33.9802	11.3651	34.2134	11.3654	34.1844	11.3653	34.5603	11.3651	32.653	11.3651	34.6034	11.3652	33.907	11.3651	33.4497	11.3651	34.1407	11.365	33.3604
11.3695	34.3614	11.3692	34.5362	11.3688	34.0092	11.3691	34.9836	11.369	33.519	11.3688	34.3906	11.3688	34.1711	11.369	34.2004	11.369	34.2591	11.3692	33.8169	11.369	34.2004	11.3692	34.5507	11.369	33.2787	11.3689	33.9058	11.369	34.2591	11.369	34.6377	11.3689	34.3176	11.3692	34.4926	11.3691	35.1124	11.3689	34.0534	11.3688	34.71	11.3689	34.1123	11.3689	34.1564	11.3688	34.3322	11.3688	34.9693
11.3732	33.2615	11.373	33.5109	11.3725	34.2772	11.3729	33.8021	11.3727	33.4378	11.3726	33.7441	11.3726	34.6187	11.3727	34.6752	11.3728	32.3202	11.373	32.6069	11.3727	34.6752	11.373	34.0621	11.3728	33.173	11.3727	33.8456	11.3728	33.7586	11.3728	33.8021	11.3726	33.6277	11.3729	33.4378	11.3728	33.0101	11.3726	33.889	11.3726	33.8456	11.3727	34.1196	11.3726	33.5986	11.3726	32.7867	11.3725	33.8456
11.377	33.1207	11.3767	33.1651	11.3763	33.9972	11.3766	33.6347	11.3765	33.6056	11.3763	33.3714	11.3763	34.3843	11.3765	34.5408	11.3765	33.2979	11.3767	33.9539	11.3765	34.5408	11.3767	33.8237	11.3765	33.5033	11.3764	33.6784	11.3765	34.3558	11.3765	33.7947	11.3764	33.7947	11.3767	34.9921	11.3766	34.1554	11.3764	33.9105	11.3763	34.3986	11.3764	34.4413	11.3764	33.7511	11.3763	33.474	11.3763	33.2979
11.3808	33.8213	11.3805	33.6638	11.3801	33.5776	11.3804	33.0117	11.3803	33.8641	11.3801	34.5562	11.3801	33.9639	11.3803	31.8501	11.3803	33.6638	11.3805	33.3466	11.3803	31.8501	11.3805	33.9923	11.3803	33.3756	11.3802	32.9531	11.3803	33.7927	11.3803	33.2596	11.3802	33.0264	11.3805	33.6925	11.3804	33.7641	11.3802	33.1723	11.3801	33.9781	11.3802	33.6064	11.3802	33.7355	11.3801	34.5562	11.3801	33.807
11.3845	35.0455	11.3843	34.3774	11.3838	33.948	11.3842	33.4566	11.384	33.8083	11.3839	33.7382	11.3839	33.6399	11.384	33.8782	11.3841	33.3999	11.3843	33.144	11.384	33.8782	11.3843	33.668	11.3841	33.9758	11.384	33.6821	11.3841	33.7382	11.3841	33.7523	11.3839	33.9619	11.3842	34.3085	11.3841	33.7663	11.3839	34.1287	11.3839	33.0725	11.384	33.1154	11.3839	34.0315	11.3839	34.2118	11.3838	34.5833
11.3883	33.4336	11.388	33.2769	11.3876	33.7309	11.3879	33.2769	11.3878	33.5188	11.3876	33.0044	11.3876	33.3482	11.3878	33.6038	11.3878	32.9323	11.388	33.2911	11.3878	33.6038	11.388	33.8153	11.3878	33.7309	11.3877	33.0907	11.3878	33.9416	11.3878	33.3482	11.3877	33.6179	11.388	33.9976	11.3879	33.0763	11.3877	32.8601	11.3876	33.2911	11.3877	33.6462	11.3877	32.8166	11.3876	33.8153	11.3876	33.8153
11.392	33.7991	11.3918	33.9923	11.3913	34.8413	11.3917	33.7991	11.3915	34.5946	11.3914	33.9033	11.3914	33.228	11.3915	33.7245	11.3916	34.6964	11.3918	35.1867	11.3915	33.7245	11.3918	34.4487	11.3916	34.6383	11.3915	34.1402	11.3916	34.9135	11.3916	34.6964	11.3914	33.1521	11.3917	35.115	11.3916	33.6797	11.3914	34.4925	11.3914	35.0719	11.3915	34.1697	11.3914	34.7109	11.3914	34.0959	11.3913	33.4696
11.3958	32.4845	11.3955	33.4296	11.3951	32.3698	11.3954	33.7066	11.3953	32.9957	11.3951	32.5845	11.3951	33.2343	11.3953	33.2623	11.3953	33.5407	11.3955	32.6415	11.3953	33.2623	11.3955	32.4988	11.3953	32.5417	11.3952	33.3739	11.3953	32.7411	11.3953	33.7618	11.3952	33.066	11.3955	33.1222	11.3954	33.3461	11.3952	33.3739	11.3951	32.7269	11.3952	33.3321	11.3952	33.3321	11.3951	32.3985	11.3951	32.4272
11.3996	33.683	11.3993	34.2313	11.3989	34.4311	11.3992	33.6248	11.3991	34.9818	11.3989	34.5164	11.3989	34.131	11.3991	33.4495	11.3991	33.4788	11.3993	34.1166	11.3991	33.4495	11.3993	34.2885	11.3991	34.2027	11.399	33.683	11.3991	33.886	11.3991	34.7287	11.399	33.9871	11.3993	33.2733	11.3992	33.9727	11.399	34.2313	11.3989	34.3884	11.399	34.9678	11.399	34.1453	11.3989	34.3456	11.3989	34.3028
11.4033	32.8163	11.4031	32.7727	11.4026	33.5771	11.403	32.3189	11.4028	32.8888	11.4027	33.3921	11.4027	33.1917	11.4028	33.3207	11.4029	34.0983	11.4031	32.9322	11.4028	33.3207	11.4031	33.0334	11.4029	33.335	11.4028	33.5061	11.4029	33.648	11.4029	31.9482	11.4027	32.8888	11.403	32.9467	11.4029	33.3492	11.4027	34.3906	11.4027	32.9756	11.4028	33.1054	11.4027	33.8598	11.4027	33.6763	11.4026	33.4776
11.4071	33.3831	11.4068	33.2259	11.4064	33.2832	11.4067	33.7376	11.4066	33.794	11.4064	33.9065	11.4064	33.3974	11.4066	33.2259	11.4066	33.068	11.4068	33.6812	11.4066	33.2259	11.4068	32.8659	11.4066	33.3546	11.4065	34.6013	11.4066	33.4828	11.4066	34.2139	11.4065	34.0745	11.4068	33.8925	11.4067	33.7517	11.4065	34.1304	11.4064	33.7376	11.4065	33.4685	11.4065	33.1542	11.4064	34.1304	11.4064	33.0248
11.4108	33.4073	11.4106	33.1555	11.4101	33.6132	11.4105	33.1257	11.4103	33.5985	11.4102	34.2813	11.4102	33.4368	11.4103	33.1406	11.4104	33.7596	11.4106	33.2445	11.4103	33.1406	11.4106	33.5985	11.4104	33.0661	11.4103	32.9766	11.4104	33.4957	11.4104	33.6279	11.4102	33.6132	11.4105	34.3962	11.4104	33.4957	11.4102	32.5402	11.4102	33.6572	11.4103	34.5392	11.4102	33.8471	11.4102	33.1703	11.4101	33.081
11.4146	34.3139	11.4143	33.9151	11.4139	33.4827	11.4142	33.9867	11.4141	34.1008	11.4139	33.4536	11.4139	33.41	11.4141	33.7716	11.4141	34.1008	11.4143	33.8434	11.4141	33.7716	11.4143	32.4363	11.4141	34.2997	11.414	33.8434	11.4141	34.3846	11.4141	33.9008	11.414	34.0153	11.4143	33.5696	11.4142	32.8972	11.414	34.0438	11.4139	33.8147	11.414	34.243	11.414	34.5538	11.4139	34.2856	11.4139	34.806
11.4184	33.695	11.4181	33.6036	11.4177	33.6189	11.418	33.9072	11.4179	34.1931	11.4177	33.5273	11.4177	33.8164	11.4179	34.0279	11.4179	34.0279	11.4181	34.5361	11.4179	34.0279	11.4181	34.905	11.4179	33.8164	11.4178	34.1631	11.4179	34.253	11.4179	34.6693	11.4178	33.877	11.4181	33.9977	11.418	33.9525	11.4178	34.073	11.4177	33.4815	11.4178	33.2511	11.4178	33.7709	11.4177	34.3277	11.4177	34.3426
11.4221	33.4656	11.4219	33.3473	11.4214	34.0072	11.4218	33.8616	11.4216	34.1955	11.4215	33.7155	11.4215	33.9927	11.4216	34.0217	11.4217	32.3858	11.4219	33.8179	11.4216	34.0217	11.4219	34.0942	11.4217	33.5245	11.4216	33.8179	11.4217	33.7008	11.4217	33.3473	11.4215	33.949	11.4218	34.6403	11.4217	33.9054	11.4215	33.8762	11.4215	33.3029	11.4216	33.6715	11.4215	34.2099	11.4215	34.7826	11.4214	33.9927
11.4259	32.867	11.4256	33.4151	11.4252	33.8698	11.4255	32.7942	11.4254	33.8416	11.4252	32.9397	11.4252	32.8961	11.4254	33.3579	11.4254	32.5896	11.4256	34.207	11.4254	33.3579	11.4256	32.8379	11.4254	32.8525	11.4253	32.7213	11.4254	32.7213	11.4254	32.6189	11.4253	33.5436	11.4256	33.3865	11.4255	33.6859	11.4253	32.9397	11.4252	33.7567	11.4253	33.4437	11.4253	33.0121	11.4252	32.8816	11.4252	33.243
11.4296	33.7823	11.4294	33.5455	11.4289	34.0037	11.4293	33.0526	11.4291	34.0451	11.429	32.7533	11.429	32.9531	11.4291	33.7128	11.4292	33.3633	11.4294	33.1093	11.4291	33.7128	11.4294	33.8517	11.4292	33.3914	11.4291	34.1001	11.4292	33.6989	11.4292	33.8517	11.429	33.3633	11.4293	33.2083	11.4292	34.0175	11.429	33.7545	11.429	34.0175	11.4291	33.5035	11.429	32.6673	11.429	34.0864	11.4289	33.307
11.4334	34.0777	11.4331	34.2826	11.4327	34.3991	11.433	33.4107	11.4329	34.6888	11.4327	34.1803	11.4327	33.4556	11.4329	33.7385	11.4329	33.2306	11.4331	33.5601	11.4329	33.7385	11.4331	33.8864	11.4329	32.6538	11.4328	34.1071	11.4329	34.0043	11.4329	33.9601	11.4328	33.6494	11.4331	33.7977	11.433	34.5732	11.4328	34.2388	11.4327	33.6643	11.4328	33.7533	11.4328	33.9159	11.4327	33.4855	11.4327	33.4855
11.4372	34.4153	11.4369	33.2405	11.4365	33.7209	11.4368	32.8684	11.4367	33.5662	11.4365	33.1122	11.4365	33.5662	11.4367	33.0263	11.4367	32.3608	11.4369	34.3878	11.4367	33.0263	11.4369	32.8972	11.4367	33.5944	11.4366	33.9028	11.4367	34.2637	11.4367	32.9977	11.4366	34.8797	11.4369	33.1265	11.4368	32.7386	11.4366	33.9028	11.4365	33.4674	11.4366	34.1392	11.4366	33.6928	11.4365	32.8108	11.4365	32.854
11.4409	33.354	11.4407	33.9203	11.4402	33.5729	11.4406	33.7615	11.4404	33.9635	11.4403	33.4417	11.4403	33.8338	11.4404	33.266	11.4405	33.4855	11.4407	33.4125	11.4404	33.266	11.4407	33.0303	11.4405	33.9635	11.4404	33.9635	11.4405	33.9635	11.4405	33.5729	11.4403	33.9059	11.4406	32.7333	11.4405	33.1925	11.4403	33.776	11.4403	34.107	11.4404	33.6456	11.4403	33.354	11.4403	33.0451	11.4402	33.5875
11.4447	34.6949	11.4444	33.2749	11.444	32.9286	11.4443	33.0589	11.4442	33.6319	11.444	34.5983	11.444	33.7878	11.4442	33.2031	11.4442	33.7029	11.4444	33.2462	11.4442	33.2031	11.4444	33.5608	11.4442	33.5751	11.4441	33.7737	11.4442	33.8726	11.4442	33.802	11.4441	33.9712	11.4444	33.4325	11.4443	33.2606	11.4441	33.3323	11.444	33.5608	11.4441	33.943	11.4441	33.7454	11.444	34.3071	11.444	33.2893
11.4484	33.4844	11.4482	34.2333	11.4477	32.4985	11.4481	33.6127	11.4479	32.0689	11.4478	33.698	11.4478	34.0652	11.4479	32.8644	11.448	32.9806	11.4482	33.0096	11.4479	32.8644	11.4482	32.7039	11.448	33.4701	11.4479	34.2053	11.448	33.183	11.448	32.9371	11.4478	34.331	11.4481	33.3699	11.448	33.7406	11.4478	34.3589	11.4478	33.3269	11.4479	32.1284	11.4478	33.8962	11.4478	32.8498	11.4477	32.8644
11.4522	32.9329	11.452	33.5581	11.4515	32.8889	11.4519	33.5869	11.4517	33.2688	11.4516	33.486	11.4516	33.2397	11.4517	33.486	11.4518	33.0647	11.452	33.6157	11.4517	33.486	11.452	34.2708	11.4518	33.9733	11.4517	33.8021	11.4518	33.6875	11.4518	32.9916	11.4516	34.1153	11.4519	33.6157	11.4518	33.7878	11.4516	34.1577	11.4516	33.094	11.4517	33.9875	11.4516	33.6157	11.4516	34.3975	11.4515	34.8721
11.456	33.4582	11.4557	33.9181	11.4553	33.6667	11.4556	33.1581	11.4555	33.1883	11.4553	32.5344	11.4553	32.4267	11.4555	33.4881	11.4555	33.7408	11.4557	32.7182	11.4555	33.4881	11.4557	34.0064	11.4555	32.8097	11.4554	34.2408	11.4555	32.7792	11.4555	33.0978	11.4554	33.8296	11.4557	34.7192	11.4556	33.9328	11.4554	34.2408	11.4553	34.6038	11.4554	33.8148	11.4554	34.0945	11.4553	33.4731	11.4553	33.4881
11.4597	33.6589	11.4595	33.7853	11.459	34.0646	11.4594	33.6025	11.4592	33.8833	11.4591	33.7572	11.4591	33.2197	11.4592	33.8553	11.4593	33.0052	11.4595	33.8273	11.4592	33.8553	11.4595	33.3904	11.4593	34.0228	11.4592	33.5884	11.4593	33.532	11.4593	33.6729	11.4591	34.6848	11.4594	33.1341	11.4593	33.1484	11.4591	33.4896	11.4591	33.8413	11.4592	34.2588	11.4591	34.1063	11.4591	33.6307	11.459	33.8973
11.4635	32.933	11.4632	33.6084	11.4628	33.6084	11.4631	34.2851	11.463	33.1747	11.4628	32.933	11.4628	32.9027	11.463	33.4893	11.463	33.534	11.4632	34.1538	11.463	33.4893	11.4632	33.801	11.463	33.6084	11.4629	33.7715	11.463	34.1245	11.463	34.2706	11.4629	33.2499	11.4632	33.0088	11.4631	33.3848	11.4629	33.534	11.4628	34.4305	11.4629	33.7715	11.4629	33.1597	11.4628	33.7715	11.4628	33.7419
11.4672	32.8989	11.467	33.151	11.4665	34.1265	11.4669	33.8961	11.4667	33.9971	11.4666	33.4598	11.4666	33.9539	11.4667	32.6898	11.4668	34.2412	11.467	33.8817	11.4667	32.6898	11.467	33.7803	11.4668	34.2841	11.4667	34.3269	11.4668	33.8383	11.4668	33.6787	11.4666	34.3126	11.4669	33.8238	11.4668	34.1982	11.4666	33.6204	11.4666	33.3865	11.4667	33.1953	11.4666	34.1265	11.4666	33.8817	11.4665	34.1696
11.471	32.8276	11.4708	33.0407	11.4703	32.6705	11.4707	32.354	11.4705	32.7849	11.4704	32.1219	11.4704	33.0973	11.4705	33.6996	11.4706	32.5127	11.4708	32.9272	11.4705	33.6996	11.4708	33.8381	11.4706	32.5558	11.4705	33.3226	11.4706	33.0265	11.4706	33.5605	11.4704	33.1538	11.4707	33.0407	11.4706	32.913	11.4704	33.3086	11.4704	33.3226	11.4705	33.1114	11.4704	33.182	11.4704	33.4767	11.4703	32.2527
11.4748	33.6239	11.4745	32.886	11.4741	32.6316	11.4744	33.4167	11.4743	33.2779	11.4741	33.3474	11.4741	32.6174	11.4743	33.4859	11.4743	32.5606	11.4745	32.9422	11.4743	33.4859	11.4745	32.3323	11.4743	33.8436	11.4742	33.5136	11.4743	33.3057	11.4743	33.5964	11.4742	33.1524	11.4745	32.9141	11.4744	32.2893	11.4742	34.0346	11.4741	33.0545	11.4742	33.3751	11.4742	33.3196	11.4741	33.389	11.4741	33.8573
11.4785	33.7908	11.4783	33.3673	11.4778	33.4737	11.4782	33.3673	11.478	33.9707	11.4779	33.5495	11.4779	33.6704	11.478	33.4433	11.4781	33.7607	11.4783	33.3368	11.478	33.4433	11.4783	34.1943	11.4781	33.504	11.478	34.224	11.4781	34.2981	11.4781	33.7607	11.4779	33.5192	11.4782	33.4129	11.4781	34.3869	11.4779	33.9258	11.4779	34.0305	11.478	33.2911	11.4779	34.4459	11.4779	33.5646	11.4778	34.1348
11.4823	33.7974	11.482	34.3886	11.4816	34.2166	11.4819	34.1159	11.4818	33.5639	11.4816	34.6024	11.4816	34.3027	11.4818	33.8119	11.4818	33.4759	11.482	34.231	11.4818	33.8119	11.482	35.026	11.4818	33.841	11.4817	34.231	11.4818	33.2401	11.4818	33.0622	11.4817	33.6516	11.482	34.1735	11.4819	34.0437	11.4817	34.1735	11.4816	34.317	11.4817	34.6591	11.4817	35.0681	11.4816	34.231	11.4816	33.9425
11.486	33.3236	11.4858	33.5406	11.4853	33.1198	11.4857	32.2617	11.4855	32.5898	11.4854	32.9587	11.4854	33.0759	11.4855	33.1344	11.4856	33.5982	11.4858	33.3961	11.4855	33.1344	11.4858	33.5406	11.4856	33.0613	11.4855	33.9563	11.4856	32.7231	11.4856	33.0905	11.4854	33.5117	11.4857	33.1344	11.4856	33.8421	11.4854	33.2364	11.4854	33.1052	11.4855	33.8564	11.4854	33.8278	11.4854	34.2541	11.4853	33.0467
11.4898	34.0748	11.4896	32.6569	11.4891	33.1074	11.4895	34.4237	11.4893	33.2514	11.4892	33.2514	11.4892	33.2945	11.4893	33.093	11.4894	33.2801	11.4896	34.1589	11.4893	33.093	11.4896	33.5946	11.4894	34.2427	11.4893	33.6656	11.4894	33.6656	11.4894	34.2008	11.4892	32.9483	11.4895	33.779	11.4894	33.5803	11.4892	33.3232	11.4892	34.2845	11.4893	32.9483	11.4892	34.4376	11.4892	34.1028	11.4891	33.6656
11.4936	32.2715	11.4933	33.1182	11.4929	33.7143	11.4932	33.2938	11.4931	33.3375	11.4929	33.2938	11.4929	33.0154	11.4931	33.9154	11.4931	32.3015	11.4933	34.3425	11.4931	33.9154	11.4933	33.6854	11.4931	32.4665	11.493	33.3521	11.4931	34.1438	11.4931	34.0869	11.493	33.3229	11.4933	33.8724	11.4932	32.2715	11.493	32.4216	11.4929	33.0889	11.493	33.5699	11.493	32.6901	11.4929	33.6421	11.4929	33.25
11.4973	33.7545	11.4971	34.4427	11.4966	33.5913	11.497	34.2683	11.4968	34.4572	11.4967	34.674	11.4967	34.0637	11.4968	33.5765	11.4969	34.2537	11.4971	33.3077	11.4968	33.5765	11.4971	33.4274	11.4969	33.8578	11.4968	33.4424	11.4969	34.2829	11.4969	34.0637	11.4967	33.3527	11.497	33.5616	11.4969	34.2683	11.4967	34.7603	11.4967	34.3556	11.4968	34.4282	11.4967	33.2778	11.4967	33.2177	11.4966	34.7746
11.5011	32.468	11.5008	33.4313	11.5004	32.7482	11.5007	32.6894	11.5006	33.1858	11.5004	33.3593	11.5004	32.5567	11.5006	32.9677	11.5006	32.9093	11.5008	32.8801	11.5006	32.9677	11.5008	32.7041	11.5006	33.4744	11.5005	33.1858	11.5006	33.2292	11.5006	32.9677	11.5005	32.9093	11.5008	33.316	11.5007	33.6464	11.5005	32.3493	11.5004	33.0406	11.5005	33.4457	11.5005	33.4457	11.5004	32.7482	11.5004	33.3015
11.5048	35.0209	11.5046	34.4585	11.5041	33.8261	11.5045	34.3838	11.5043	33.9929	11.5042	34.1588	11.5042	34.0382	11.5043	33.7805	11.5044	34.3389	11.5046	34.859	11.5043	33.7805	11.5046	34.0684	11.5044	34.249	11.5043	34.4734	11.5044	34.8	11.5044	34.1588	11.5042	33.8565	11.5045	34.4734	11.5044	34.0835	11.5042	34.4286	11.5042	33.6891	11.5043	35.0942	11.5042	34.1287	11.5042	34.4883	11.5041	34.0835
11.5086	32.192	11.5084	33.789	11.5079	31.8601	11.5083	32.6245	11.5081	32.7281	11.508	33.139	11.508	33.1244	11.5081	33.6887	11.5082	33.5449	11.5084	33.8319	11.5081	33.6887	11.5084	33.4872	11.5082	33.9033	11.5081	33.3716	11.5082	32.7723	11.5082	33.5738	11.508	33.1827	11.5083	32.846	11.5082	32.7428	11.508	32.5652	11.508	32.3717	11.5081	33.3426	11.508	33.5449	11.508	33.9461	11.5079	34.1024
11.5124	34.0282	11.5121	33.6932	11.5117	33.4139	11.512	34.3456	11.5119	33.0877	11.5117	32.728	11.5117	33.7663	11.5119	32.9533	11.5119	33.7809	11.5121	33.5612	11.5119	32.9533	11.5121	34.1729	11.5119	33.1472	11.5118	34.446	11.5119	33.3696	11.5119	33.7663	11.5118	33.2808	11.5121	33.9411	11.512	33.6053	11.5118	33.5906	11.5117	33.9411	11.5118	33.3844	11.5118	33.1323	11.5117	33.6493	11.5117	33.7225
11.5161	32.7731	11.5159	32.863	11.5154	34.0103	11.5158	33.7781	11.5156	32.878	11.5155	32.4868	11.5155	33.8654	11.5156	32.9825	11.5157	33.3974	11.5159	33.5737	11.5156	32.9825	11.5159	33.4857	11.5157	33.3237	11.5156	33.4857	11.5157	33.9524	11.5157	33.1313	11.5155	32.5019	11.5158	33.8363	11.5157	33.7198	11.5155	34.4129	11.5155	34.0681	11.5156	33.5883	11.5155	33.2942	11.5155	33.7927	11.5154	33.515
11.5199	33.258	11.5196	33.4373	11.5192	33.153	11.5195	33.6305	11.5194	33.3179	11.5192	33.7783	11.5192	33.6008	11.5194	34.2617	11.5194	34.2035	11.5196	33.2431	11.5194	34.2617	11.5196	33.4671	11.5194	34.4936	11.5193	33.0326	11.5194	33.9402	11.5194	33.9108	11.5193	34.8673	11.5196	34.3924	11.5195	33.8667	11.5193	33.2131	11.5192	34.3198	11.5193	33.8226	11.5193	34.3053	11.5192	33.852	11.5192	34.218
11.5236	33.6352	11.5234	31.6559	11.5229	33.5202	11.5233	32.8371	11.5231	33.5634	11.523	33.4049	11.523	32.9836	11.5231	32.2444	11.5232	33.9207	11.5234	32.9982	11.5231	32.2444	11.5234	32.8958	11.5232	33.5202	11.5231	33.1586	11.5232	34.0909	11.5232	34.0626	11.523	32.6899	11.5233	32.6899	11.5232	32.7047	11.523	32.969	11.523	32.8224	11.5231	33.0129	11.523	33.0712	11.523	32.8665	11.5229	34.1616
11.5274	32.7232	11.5272	33.4872	11.5267	32.7523	11.5271	32.9701	11.5269	33.0569	11.5268	33.1722	11.5268	33.2296	11.5269	33.028	11.527	33.0569	11.5272	33.6861	11.5269	33.028	11.5272	32.9701	11.527	34.1365	11.5269	34.2203	11.527	34.1924	11.527	33.4015	11.5268	33.0569	11.5271	33.5441	11.527	32.8105	11.5268	32.9846	11.5268	33.0569	11.5269	33.33	11.5268	33.9964	11.5268	32.9557	11.5267	32.6648
11.5312	32.8938	11.5309	31.5442	11.5305	31.898	11.5308	32.979	11.5307	32.2188	11.5305	33.3036	11.5305	32.5796	11.5307	32.6942	11.5307	32.7656	11.5309	32.7228	11.5307	32.6942	11.5309	32.7514	11.5307	33.5414	11.5306	32.1316	11.5307	33.6528	11.5307	33.064	11.5306	33.3737	11.5309	32.5652	11.5308	32.3925	11.5306	32.3491	11.5305	32.7514	11.5306	32.3202	11.5306	33.0781	11.5305	32.5077	11.5305	33.0781
11.5349	33.9123	11.5347	34.5846	11.5342	33.6307	11.5346	34.3231	11.5344	34.5991	11.5343	32.6799	11.5343	33.868	11.5344	33.794	11.5345	34.0008	11.5347	33.868	11.5344	33.794	11.5347	34.4977	11.5345	34.7867	11.5344	34.5412	11.5345	34.801	11.5345	34.2209	11.5343	33.8976	11.5346	34.6425	11.5345	34.6858	11.5343	33.4367	11.5343	34.1476	11.5344	34.2062	11.5343	33.2717	11.5343	35.0733	11.5342	34.1476
11.5387	33.8519	11.5384	32.6313	11.538	33.5582	11.5383	33.1279	11.5382	33.2174	11.538	33.1727	11.538	32.8128	11.5382	32.8881	11.5382	31.8177	11.5384	33.8519	11.5382	32.8881	11.5384	33.5287	11.5382	33.0382	11.5381	33.3066	11.5382	33.764	11.5382	33.6466	11.5381	34.1575	11.5384	32.4946	11.5383	33.4253	11.5381	33.3512	11.538	33.3512	11.5381	33.8957	11.5381	33.2769	11.538	33.676	11.538	33.4549
11.5424	32.6513	11.5422	33.5636	11.5417	33.6492	11.5421	33.0744	11.5419	32.1484	11.5418	33.5493	11.5418	32.9873	11.5419	33.7913	11.542	33.0018	11.5422	33.0308	11.5419	33.7913	11.5422	33.4634	11.542	32.8124	11.5419	33.0163	11.542	33.1757	11.542	33.4921	11.5418	32.9145	11.5421	32.5926	11.542	32.7539	11.5418	33.1033	11.5418	33.763	11.5419	33.1757	11.5418	32.7832	11.5418	34.1723	11.5417	32.9
11.5462	33.2247	11.546	32.2139	11.5455	32.9412	11.5459	32.8962	11.5457	33.0758	11.5456	32.7006	11.5456	33.8139	11.5457	33.1056	11.5458	32.8812	11.546	34.0177	11.5457	33.1056	11.546	33.2841	11.5458	33.4026	11.5457	33.0011	11.5458	33.9159	11.5458	33.1355	11.5456	33.0609	11.5459	33.6822	11.5458	32.9112	11.5456	33.8285	11.5456	33.4026	11.5457	32.8361	11.5456	33.5795	11.5456	34.1336	11.5455	33.3138
11.55	32.652	11.5497	34.4607	11.5493	32.5924	11.5496	33.256	11.5495	33.2852	11.5493	33.3871	11.5493	32.9774	11.5495	34.0353	11.5495	33.1829	11.5497	33.4307	11.5495	34.0353	11.5497	33.2268	11.5495	32.9774	11.5494	32.6817	11.5495	33.5177	11.5495	32.7262	11.5494	33.358	11.5497	32.2932	11.5496	32.889	11.5494	33.4888	11.5493	33.1975	11.5494	33.8923	11.5494	34.3901	11.5493	34.2911	11.5493	33.9353
11.5537	32.4886	11.5535	32.9677	11.553	32.0177	11.5534	32.9974	11.5532	33.0716	11.5531	32.8635	11.5531	32.4584	11.5532	33.0864	11.5533	33.3225	11.5535	33.8912	11.5532	33.0864	11.5535	33.6736	11.5533	33.9201	11.5532	33.5862	11.5533	34.1792	11.5533	33.3225	11.5531	33.4839	11.5534	32.6991	11.5533	33.1012	11.5531	32.8933	11.5531	32.7739	11.5532	31.8643	11.5531	32.5639	11.5531	33.3225	11.553	32.6391
11.5575	32.6344	11.5572	33.3148	11.5568	33.4194	11.5571	33.2249	11.557	34.1718	11.5568	33.3447	11.5568	34.2156	11.557	33.9816	11.557	33.4641	11.5572	33.7312	11.557	33.9816	11.5572	34.3465	11.557	33.6572	11.5569	34.0988	11.557	33.7016	11.557	33.2548	11.5569	33.7755	11.5572	34.3465	11.5571	34.0256	11.5569	33.2548	11.5568	34.9082	11.5569	34.0842	11.5569	34.0695	11.5568	33.3895	11.5568	34.5059
11.5612	33.0731	11.561	33.4684	11.5605	33.7694	11.5609	33.2714	11.5607	33.9785	11.5606	33.559	11.5606	33.4382	11.5607	34.3341	11.5608	34.2603	11.561	33.6042	11.5607	34.3341	11.561	33.0272	11.5608	33.5892	11.5607	33.9338	11.5608	34.0232	11.5608	32.9965	11.5606	33.7544	11.5609	33.7094	11.5608	32.5023	11.5606	33.3776	11.5606	32.7194	11.5607	33.7395	11.5606	33.6343	11.5606	33.9636	11.5605	34.3193
11.565	32.3117	11.5648	33.3667	11.5643	33.5068	11.5647	32.9856	11.5645	34.376	11.5644	32.1373	11.5644	32.4418	11.5645	32.2827	11.5646	33.5766	11.5648	33.7712	11.5645	32.2827	11.5648	33.5905	11.5646	32.0936	11.5645	33.4508	11.5646	32.8576	11.5646	33.212	11.5644	32.8006	11.5647	33.4088	11.5646	33.0707	11.5644	32.6002	11.5644	33.6184	11.5645	32.8291	11.5644	33.1979	11.5644	33.212	11.5643	33.2965
11.5688	31.815	11.5685	33.0122	11.5681	34.005	11.5684	33.5123	11.5683	34.3296	11.5681	33.6923	11.5681	33.1189	11.5683	33.2859	11.5683	33.3615	11.5685	32.7208	11.5683	33.2859	11.5685	34.2708	11.5683	32.7978	11.5682	33.9308	11.5683	34.4616	11.5683	33.3464	11.5682	33.6024	11.5685	34.2708	11.5684	34.0495	11.5682	32.7824	11.5681	33.7521	11.5682	32.4269	11.5682	32.8898	11.5681	33.1949	11.5681	32.7978
11.5725	32.8452	11.5723	33.2764	11.5718	32.0516	11.5722	32.2945	11.572	33.1518	11.5719	32.3657	11.5719	32.2945	11.572	32.6627	11.5721	33.0267	11.5723	32.6767	11.572	32.6627	11.5723	31.8645	11.5721	33.235	11.572	31.7634	11.5721	32.3514	11.5721	32.4083	11.5719	32.5074	11.5722	33.538	11.5721	32.564	11.5719	32.3088	11.5719	32.9431	11.572	33.2073	11.5719	32.5781	11.5719	34.0687	11.5718	32.957
11.5763	33.0867	11.576	32.9639	11.5756	33.8596	11.5759	32.4834	11.5758	32.4521	11.5756	32.5769	11.5756	34.2914	11.5758	33.4375	11.5758	32.3739	11.576	33.8296	11.5758	33.4375	11.576	33.9344	11.5758	33.2854	11.5757	33.4223	11.5758	33.01	11.5758	32.5925	11.5757	32.3269	11.576	33.4223	11.5759	33.3767	11.5757	32.3426	11.5756	32.9639	11.5757	32.856	11.5757	33.6039	11.5756	33.2702	11.5756	32.9946
11.58	34.1506	11.5798	33.7838	11.5793	33.3831	11.5797	33.9897	11.5795	34.1652	11.5794	33.7247	11.5794	34.1068	11.5795	34.2381	11.5796	33.4129	11.5798	33.9897	11.5795	34.2381	11.5798	32.917	11.5796	33.3233	11.5795	34.3544	11.5796	33.6507	11.5796	33.7247	11.5794	33.5617	11.5797	33.4576	11.5796	33.6507	11.5794	34.2818	11.5794	33.8427	11.5795	34.1506	11.5794	33.3681	11.5794	34.0044	11.5793	34.3399
11.5838	33.0203	11.5836	32.9314	11.5831	33.8675	11.5835	31.7073	11.5833	33.4319	11.5832	31.9528	11.5832	33.2708	11.5833	33.8242	11.5834	32.9166	11.5836	32.7976	11.5833	33.8242	11.5836	33.6504	11.5834	32.7529	11.5833	33.1973	11.5834	32.9166	11.5834	32.6334	11.5832	33.1384	11.5835	32.9017	11.5834	32.6184	11.5832	33.1384	11.5832	34.383	11.5833	32.9462	11.5832	33.5049	11.5832	33.212	11.5831	34.0689
11.5876	32.9764	11.5873	32.2964	11.5869	33.3529	11.5872	32.7654	11.5871	32.5672	11.5869	33.1163	11.5869	33.4912	11.5871	32.8781	11.5871	32.7372	11.5873	32.7372	11.5871	32.8781	11.5873	33.0604	11.5871	33.6153	11.587	33.0044	11.5871	32.3393	11.5871	33.0744	11.587	32.864	11.5873	33.1721	11.5872	33.3806	11.587	32.8077	11.5869	32.5956	11.587	32.5388	11.587	32.3964	11.5869	33.6702	11.5869	33.1442
11.5913	32.9146	11.5911	33.5277	11.5906	33.0763	11.591	32.4696	11.5908	33.047	11.5907	32.8999	11.5907	32.8999	11.5908	32.1545	11.5909	33.2372	11.5911	32.6186	11.5908	32.1545	11.5911	32.7077	11.5909	32.1545	11.5908	32.9588	11.5909	33.6433	11.5909	32.8704	11.5907	33.1202	11.591	32.6632	11.5909	32.767	11.5907	33.9732	11.5907	32.6038	11.5908	33.1495	11.5907	32.5293	11.5907	32.7522	11.5906	32.5889
11.5951	33.236	11.5948	32.8734	11.5944	34.1469	11.5947	33.1349	11.5946	33.8649	11.5944	33.5376	11.5944	33.1927	11.5946	33.7798	11.5946	32.888	11.5948	32.6539	11.5946	33.7798	11.5948	34.315	11.5946	32.8588	11.5945	33.6375	11.5946	32.551	11.5946	32.3589	11.5945	33.509	11.5948	32.6098	11.5947	33.7087	11.5945	33.1638	11.5944	33.7798	11.5945	32.8588	11.5945	33.2504	11.5944	33.2937	11.5944	33.3656
11.5988	33.184	11.5986	33.2145	11.5981	32.429	11.5985	33.442	11.5983	33.5778	11.5982	33.3815	11.5982	34.0563	11.5983	33.8328	11.5984	32.9087	11.5986	33.5477	11.5983	33.8328	11.5986	33.0466	11.5984	33.3815	11.5983	33.6079	11.5984	33.8029	11.5984	32.2728	11.5982	33.2297	11.5985	33.3209	11.5984	31.9738	11.5982	33.623	11.5982	33.623	11.5983	33.9522	11.5982	33.1383	11.5982	32.7547	11.5981	33.5326
11.6026	33.0854	11.6024	32.4881	11.6019	33.7156	11.6023	33.424	11.6021	32.0788	11.602	32.7732	11.602	33.0854	11.6021	32.6085	11.6022	33.2477	11.6024	33.8605	11.6021	32.6085	11.6024	34.2773	11.6022	33.8605	11.6021	33.7737	11.6022	33.0409	11.6022	33.2183	11.602	33.7302	11.6023	33.4532	11.6022	33.9616	11.602	34.2631	11.602	33.1297	11.6021	33.174	11.602	33.1888	11.602	33.7592	11.6019	33.2183
11.6064	33.2602	11.6061	34.108	11.6057	33.4554	11.606	32.3903	11.6059	34.3569	11.6057	33.2752	11.6057	32.851	11.6059	32.9727	11.6059	33.7387	11.6061	33.6048	11.6059	32.9727	11.6061	33.7536	11.6059	33.6644	11.6058	33.9755	11.6059	33.0941	11.6059	32.4057	11.6058	33.1243	11.6061	33.0789	11.606	32.9423	11.6058	33.0789	11.6057	32.7134	11.6058	32.9879	11.6058	33.9313	11.6057	33.0031	11.6057	32.6368
11.6101	34.2895	11.6099	34.1843	11.6094	33.806	11.6098	34.3045	11.6096	33.9275	11.6095	34.8991	11.6095	33.7604	11.6096	34.1542	11.6097	33.3619	11.6099	34.469	11.6096	34.1542	11.6099	33.9881	11.6097	35.0609	11.6096	34.2594	11.6097	33.9578	11.6097	33.8516	11.6095	33.7604	11.6098	34.3045	11.6097	33.8212	11.6095	33.882	11.6095	33.7756	11.6096	33.7604	11.6095	34.6625	11.6095	34.109	11.6094	34.6773
11.6139	33.3894	11.6136	32.9303	11.6132	33.2715	11.6135	32.9154	11.6134	32.7058	11.6132	32.9004	11.6132	32.7358	11.6134	32.4042	11.6134	32.0384	11.6136	32.5553	11.6134	32.4042	11.6136	33.1384	11.6134	33.7406	11.6133	32.8108	11.6134	33.2124	11.6134	33.0939	11.6133	32.8855	11.6136	32.6006	11.6135	33.5947	11.6133	32.4647	11.6132	32.8855	11.6133	33.7115	11.6133	32.8855	11.6132	33.0642	11.6132	32.7508
11.6176	34.7495	11.6174	33.5347	11.6169	34.0782	11.6173	33.7532	11.6171	34.8401	11.617	34.5981	11.617	34.5526	11.6171	33.722	11.6172	34.1859	11.6174	33.1094	11.6171	33.722	11.6174	34.3086	11.6172	34.2473	11.6171	33.5817	11.6172	35.1701	11.6172	34.1859	11.617	34.689	11.6173	34.1552	11.6172	33.2044	11.617	33.722	11.617	34.7948	11.6171	33.5347	11.617	34.5526	11.617	33.9393	11.6169	33.4877
11.6214	33.1511	11.6212	32.4834	11.6207	32.93	11.6211	33.8827	11.6209	32.9617	11.6208	33.5422	11.6208	33.5889	11.6209	32.1119	11.621	33.7284	11.6212	33.9135	11.6209	32.1119	11.6212	33.2924	11.621	33.4332	11.6209	34.2199	11.621	33.5889	11.621	34.0977	11.6208	32.7712	11.6211	33.7748	11.621	33.7593	11.6208	33.9289	11.6208	33.3081	11.6209	33.261	11.6208	33.2767	11.6208	34.3265	11.6207	33.355
11.6252	33.5328	11.6249	33.4576	11.6245	32.6954	11.6248	34.0551	11.6247	32.3544	11.6245	34.6861	11.6245	34.4819	11.6247	33.0177	11.6247	33.7427	11.6249	32.8799	11.6247	33.0177	11.6249	32.9565	11.6247	33.5028	11.6246	33.3217	11.6247	34.394	11.6247	33.9661	11.6246	33.2156	11.6249	33.2004	11.6248	33.2308	11.6246	34.0403	11.6245	33.2308	11.6246	33.3368	11.6246	34.5549	11.6245	32.6646	11.6245	32.8186
11.6289	33.4497	11.6287	33.1184	11.6282	33.2544	11.6286	33.3597	11.6284	33.4348	11.6283	33.4048	11.6283	33.4497	11.6284	33.7927	11.6285	33.3597	11.6287	33.7481	11.6284	33.7927	11.6287	32.4611	11.6285	33.7184	11.6284	32.9515	11.6285	33.4348	11.6285	33.6738	11.6283	32.5382	11.6286	33.4797	11.6285	33.1184	11.6283	33.0427	11.6283	33.644	11.6284	33.1033	11.6283	33.1184	11.6283	33.9702	11.6282	33.1487
11.6327	33.6715	11.6324	33.0658	11.632	33.6715	11.6323	33.1878	11.6322	34.1483	11.632	33.8511	11.632	33.4607	11.6322	32.882	11.6322	34.604	11.6324	33.1878	11.6322	32.882	11.6324	33.4758	11.6322	34.1039	11.6321	33.3852	11.6322	34.0891	11.6322	33.2639	11.6321	33.9554	11.6324	34.6478	11.6323	34.2959	11.6321	33.6264	11.632	33.1116	11.6321	33.9405	11.6321	33.8063	11.632	33.5964	11.632	32.6198
11.6364	32.3852	11.6362	33.6615	11.6357	33.8102	11.6361	32.7395	11.6359	32.9838	11.6358	34.0469	11.6358	33.5719	11.6359	33.542	11.636	33.8399	11.6362	33.542	11.6359	33.542	11.6362	33.4221	11.636	32.8466	11.6359	32.3076	11.636	33.8547	11.636	33.4671	11.6358	33.2414	11.6361	33.7954	11.636	33.2263	11.6358	33.2414	11.6358	33.4671	11.6359	33.4071	11.6358	33.0294	11.6358	32.6321	11.6357	33.557
11.6402	34.3539	11.64	33.7632	11.6395	33.3946	11.6399	33.4871	11.6397	34.7125	11.6396	33.8395	11.6396	33.8395	11.6397	33.7327	11.6398	33.9461	11.64	34.3089	11.6397	33.7327	11.64	34.3539	11.6398	33.3328	11.6397	33.6255	11.6398	33.9461	11.6398	33.0062	11.6396	34.1884	11.6399	32.7553	11.6398	34.1884	11.6396	34.3989	11.6396	34.0977	11.6397	34.757	11.6396	33.9157	11.6396	32.9437	11.6395	34.9347
11.644	32.408	11.6437	32.5938	11.6433	31.6683	11.6436	32.3218	11.6435	32.4653	11.6433	32.033	11.6433	32.6935	11.6435	32.3793	11.6435	31.6242	11.6437	32.8919	11.6435	32.3793	11.6437	32.1199	11.6435	32.9484	11.6434	32.7787	11.6435	32.451	11.6435	31.9022	11.6434	32.4653	11.6437	31.8584	11.6436	32.6081	11.6434	32.8353	11.6433	32.8778	11.6434	32.4223	11.6434	32.5796	11.6433	33.3967	11.6433	32.3936
11.6477	33.956	11.6475	33.4561	11.647	33.3491	11.6474	34.1809	11.6472	33.0415	11.6471	33.7297	11.6471	33.7448	11.6472	33.6387	11.6473	33.3797	11.6475	33.956	11.6472	33.6387	11.6475	33.4103	11.6473	33.8053	11.6472	34.5376	11.6473	34.4043	11.6473	33.5171	11.6471	32.0214	11.6474	33.1341	11.6473	33.8355	11.6471	34.1211	11.6471	34.2555	11.6472	33.6539	11.6471	33.941	11.6471	34.2853	11.647	34.5672
11.6515	32.6923	11.6512	32.1937	11.6508	32.6323	11.6511	32.8419	11.651	32.7372	11.6508	33.9142	11.6508	33.6384	11.651	33.375	11.651	33.375	11.6512	32.3001	11.651	33.375	11.6512	32.542	11.651	32.9462	11.6509	33.6092	11.651	33.0502	11.651	33.3456	11.6509	33.272	11.6512	32.3607	11.6511	32.8867	11.6509	33.272	11.6508	32.2697	11.6509	32.827	11.6509	32.5571	11.6508	32.5571	11.6508	32.6022
11.6552	33.9789	11.655	33.9641	11.6545	32.8503	11.6549	32.789	11.6547	33.532	11.6546	33.3516	11.6546	34.0085	11.6547	33.562	11.6548	33.577	11.655	34.1414	11.6547	33.562	11.655	33.517	11.6548	33.7264	11.6547	33.502	11.6548	33.6069	11.6548	34.2149	11.6546	32.5736	11.6549	33.6219	11.6548	33.7115	11.6546	33.5919	11.6546	33.8306	11.6547	32.5118	11.6546	32.8503	11.6546	32.9267	11.6545	32.9114
11.659	32.7799	11.6587	32.8983	11.6583	32.7947	11.6586	31.2774	11.6585	33.1926	11.6583	32.1963	11.6583	32.9721	11.6585	32.9574	11.6585	32.8688	11.6587	32.407	11.6585	32.9574	11.6587	33.1486	11.6585	33.0605	11.6584	33.397	11.6585	34.5141	11.6585	33.4843	11.6584	32.4819	11.6587	32.6759	11.6586	32.7502	11.6584	32.6908	11.6583	33.1633	11.6584	33.2658	11.6584	31.9538	11.6583	33.0311	11.6583	33.0752
11.6628	32.7255	11.6625	34.0194	11.6621	34.0642	11.6624	32.9112	11.6623	33.1266	11.6621	34.0493	11.6621	33.4471	11.6623	33.1726	11.6623	33.5986	11.6625	33.5684	11.6623	33.1726	11.6625	33.1879	11.6623	33.4319	11.6622	33.3863	11.6623	32.9883	11.6623	34.685	11.6622	33.9147	11.6625	33.4319	11.6624	33.5835	11.6622	33.2949	11.6621	33.1419	11.6622	33.9746	11.6622	33.9446	11.6621	33.5684	11.6621	34.094
11.6665	33.7872	11.6663	32.5647	11.6658	32.9722	11.6662	32.9121	11.666	33.3302	11.6659	32.152	11.6659	32.6102	11.666	31.9824	11.6661	32.8218	11.6663	33.3302	11.666	31.9824	11.6663	33.1218	11.6661	32.5647	11.666	32.6102	11.6661	33.0171	11.6661	32.882	11.6659	32.4277	11.6662	31.905	11.6661	34.4685	11.6659	33.4931	11.6659	32.3055	11.666	33.4044	11.6659	32.7313	11.6659	32.595	11.6658	32.852
11.6703	33.3808	11.67	33.1589	11.6696	33.6744	11.6699	33.307	11.6698	32.6202	11.6696	33.922	11.6696	33.7328	11.6698	33.5866	11.6698	33.9075	11.67	33.9365	11.6698	33.5866	11.67	33.6159	11.6698	32.4387	11.6697	33.1737	11.6698	33.1292	11.6698	32.7407	11.6697	33.6159	11.67	33.1441	11.6699	33.6013	11.6697	32.9505	11.6696	34.1678	11.6697	33.04	11.6697	33.5426	11.6696	32.9952	11.6696	33.233
11.674	33.0136	11.6738	33.2904	11.6733	33.0445	11.6737	32.7968	11.6735	32.7968	11.6734	33.8823	11.6734	34.2117	11.6735	32.6722	11.6736	33.7768	11.6738	32.7657	11.6735	32.6722	11.6738	32.5941	11.6736	33.3821	11.6735	34.1968	11.6736	33.2137	11.6736	32.8589	11.6734	32.4688	11.6737	33.7919	11.6736	33.671	11.6734	33.2904	11.6734	33.6861	11.6735	32.8899	11.6734	32.7346	11.6734	33.2137	11.6733	32.9827
11.6778	33.1613	11.6775	33.7875	11.6771	33.1024	11.6774	32.5979	11.6773	33.9602	11.6771	34.1034	11.6771	32.9104	11.6773	33.3664	11.6773	32.762	11.6775	33.0877	11.6773	33.3664	11.6775	33.5558	11.6773	32.7173	11.6772	32.6129	11.6773	32.7322	11.6773	33.8739	11.6772	33.4831	11.6775	32.9104	11.6774	33.176	11.6772	33.381	11.6771	33.264	11.6772	32.3126	11.6772	33.5994	11.6771	32.5081	11.6771	33.2933
11.6816	31.7223	11.6813	32.3098	11.6809	32.5033	11.6812	33.0333	11.6811	32.9016	11.6809	32.6661	11.6809	33.5405	11.6811	32.4142	11.6811	31.6157	11.6813	32.0099	11.6811	32.4142	11.6813	32.1302	11.6811	33.2661	11.681	33.1935	11.6811	32.4439	11.6811	32.8135	11.681	32.2799	11.6813	33.1353	11.6812	31.9042	11.681	32.8135	11.6809	33.8698	11.681	31.5699	11.681	32.6218	11.6809	32.3247	11.6809	32.1001
11.6853	33.0407	11.6851	33.2936	11.6846	32.7406	11.685	33.3677	11.6848	33.6035	11.6847	33.8085	11.6847	33.9397	11.6848	34.1282	11.6849	32.8459	11.6851	33.896	11.6848	34.1282	11.6851	33.6035	11.6849	33.6915	11.6848	33.2936	11.6849	34.0268	11.6849	33.264	11.6847	33.5741	11.685	33.5888	11.6849	32.7557	11.6847	33.8085	11.6847	33.6182	11.6848	33.2343	11.6847	33.2788	11.6847	33.4416	11.6846	33.5741
11.6891	33.1347	11.6888	33.3464	11.6884	32.7532	11.6887	32.7992	11.6886	32.3984	11.6884	32.8605	11.6884	32.9216	11.6886	32.4449	11.6886	32.8299	11.6888	32.7532	11.6886	32.4449	11.6888	32.7686	11.6886	33.165	11.6885	31.9139	11.6886	32.8758	11.6886	33.2256	11.6885	32.274	11.6888	32.9369	11.6887	33.3916	11.6885	34.1066	11.6884	33.1195	11.6885	32.7686	11.6885	32.8299	11.6884	33.1347	11.6884	32.9826
11.6928	32.4876	11.6926	32.4564	11.6921	33.365	11.6925	34.0865	11.6923	33.4712	11.6922	33.4561	11.6922	34.3827	11.6923	33.7127	11.6924	33.3954	11.6926	33.8178	11.6923	33.7127	11.6926	33.5771	11.6924	33.5166	11.6923	33.6976	11.6924	33.3042	11.6924	33.3194	11.6922	32.9984	11.6925	33.5317	11.6924	33.1975	11.6922	33.3194	11.6922	32.7208	11.6923	33.289	11.6922	33.5921	11.6922	33.7577	11.6921	34.368
11.6966	32.6188	11.6963	32.8783	11.6959	32.2489	11.6962	32.2799	11.6961	33.0148	11.6959	32.6034	11.6959	33.1659	11.6961	32.5574	11.6961	33.6894	11.6963	32.8326	11.6961	32.5574	11.6963	34.0585	11.6961	33.8375	11.696	33.5854	11.6961	33.3313	11.6961	33.1509	11.696	33.4661	11.6963	32.8783	11.6962	33.5109	11.696	34.0438	11.6959	32.542	11.696	32.8783	11.696	32.7869	11.6959	33.4212	11.6959	33.9997
11.7004	32.9608	11.7001	33.1781	11.6997	33.0043	11.7	32.6395	11.6999	32.1814	11.6997	33.6512	11.6997	32.5366	11.6999	32.7859	11.6999	32.9317	11.7001	32.9026	11.6999	32.7859	11.7001	32.2111	11.6999	33.1347	11.6998	32.9462	11.6999	32.5807	11.6999	32.6101	11.6998	32.315	11.7001	32.1218	11.7	33.1202	11.6998	32.7567	11.6997	33.5371	11.6998	32.4924	11.6998	33.1058	11.6997	33.9912	11.6997	33.0479
11.7041	32.5871	11.7039	32.5407	11.7034	33.1844	11.7038	32.3233	11.7036	33.5317	11.7035	33.0475	11.7035	33.351	11.7036	33.0932	11.7037	33.2602	11.7039	32.7567	11.7036	33.0932	11.7039	33.154	11.7037	32.6488	11.7036	33.4716	11.7037	34.0831	11.7037	33.351	11.7035	32.3855	11.7038	32.5407	11.7037	32.618	11.7035	32.6025	11.7035	32.6797	11.7036	33.3056	11.7035	32.1358	11.7035	32.3855	11.7034	32.2453
11.7079	33.095	11.7076	33.1875	11.7072	33.2799	11.7075	33.3106	11.7074	33.8587	11.7072	33.2491	11.7072	33.7679	11.7074	33.6466	11.7074	33.3566	11.7076	33.4943	11.7074	33.6466	11.7076	32.9712	11.7074	33.1875	11.7073	33.9039	11.7074	33.7073	11.7074	33.4484	11.7073	33.1721	11.7076	33.8738	11.7075	33.8133	11.7073	33.7831	11.7072	33.5857	11.7073	33.9039	11.7073	33.3566	11.7072	34.2342	11.7072	33.1104
11.7116	33.5347	11.7114	32.7603	11.7109	33.2271	11.7113	33.0567	11.7111	33.4274	11.711	32.2231	11.711	32.5874	11.7111	33.4734	11.7112	33.5194	11.7114	33.7941	11.7111	33.4734	11.7114	33.3043	11.7112	33.4428	11.7111	33.4888	11.7112	33.3659	11.7112	32.9634	11.711	33.1188	11.7113	32.7289	11.7112	34.3517	11.711	32.8854	11.711	34.1418	11.7111	32.5086	11.711	33.1962	11.711	34.0061	11.7109	33.7484
11.7154	33.5054	11.7151	34.3846	11.7147	33.7855	11.715	34.3389	11.7149	33.9246	11.7147	35.4938	11.7147	34.4454	11.7149	33.2229	11.7149	33.4897	11.7151	33.3801	11.7149	33.2229	11.7151	33.0016	11.7149	33.4897	11.7148	33.6613	11.7149	33.4897	11.7149	34.1247	11.7148	33.599	11.7151	33.7389	11.715	33.7234	11.7148	34.6425	11.7147	33.7544	11.7148	32.9857	11.7148	33.6768	11.7147	33.3016	11.7147	34.4606
11.7192	32.5224	11.7189	31.637	11.7185	33.1146	11.7188	32.721	11.7187	32.6295	11.7185	32.7666	11.7185	32.2144	11.7187	32.3995	11.7187	33.3844	11.7189	32.797	11.7187	32.3995	11.7189	32.3071	11.7187	33.2198	11.7186	32.8881	11.7187	32.6752	11.7187	32.2299	11.7186	32.2608	11.7189	33.8883	11.7188	32.3226	11.7186	33.1297	11.7185	33.1146	11.7186	32.4917	11.7186	32.0127	11.7185	33.0393	11.7185	33.2648
11.7229	33.2416	11.7227	32.4036	11.7222	32.1495	11.7226	33.1398	11.7224	32.3142	11.7223	33.0815	11.7223	33.343	11.7224	33.5451	11.7225	33.6886	11.7227	33.6169	11.7224	33.5451	11.7227	32.6262	11.7225	32.4185	11.7224	32.7591	11.7225	33.2561	11.7225	33.4153	11.7223	33.1107	11.7226	33.0085	11.7225	32.9646	11.7223	32.8032	11.7223	33.2996	11.7224	33.1107	11.7223	32.8473	11.7223	32.9353	11.7222	32.3589
11.7267	33.296	11.7264	31.8825	11.726	33.3254	11.7263	32.2492	11.7262	32.1427	11.726	33.0596	11.726	32.9705	11.7262	32.8514	11.7262	32.7468	11.7264	31.6666	11.7262	32.8514	11.7264	32.8216	11.7262	32.911	11.7261	33.178	11.7262	32.4763	11.7262	32.6269	11.7261	32.6119	11.7264	33.2223	11.7263	32.234	11.7261	32.9408	11.726	33.2812	11.7261	32.5216	11.7261	32.7319	11.726	32.8365	11.726	33.1041
11.7304	33.5106	11.7302	33.3776	11.7297	33.2738	11.7301	34.0665	11.7299	33.422	11.7298	33.4516	11.7298	32.9304	11.7299	34.3411	11.73	33.3776	11.7302	33.3035	11.7299	34.3411	11.7302	34.3699	11.73	33.2886	11.7299	33.5696	11.73	33.0801	11.73	33.7458	11.7298	33.5696	11.7301	33.892	11.73	33.8043	11.7298	33.2886	11.7298	33.6871	11.7299	33.4663	11.7298	33.5696	11.7298	34.1824	11.7297	33.4663
11.7342	32.3929	11.7339	33.1235	11.7335	32.8817	11.7338	31.8339	11.7337	32.9726	11.7335	32.6382	11.7335	33.1235	11.7337	32.1766	11.7337	31.8183	11.7339	32.8666	11.7337	32.1766	11.7339	32.6993	11.7337	33.0783	11.7336	31.3606	11.7337	33.1837	11.7337	32.7906	11.7336	32.5923	11.7339	33.5275	11.7338	32.2695	11.7336	31.7555	11.7335	32.8362	11.7336	32.7297	11.7336	32.9272	11.7335	33.0783	11.7335	33.4978
11.738	32.9699	11.7377	33.265	11.7373	32.2421	11.7376	33.1108	11.7375	32.5723	11.7373	32.2998	11.7373	32.2998	11.7375	32.6864	11.7375	32.7575	11.7377	32.5437	11.7375	32.6864	11.7377	33.279	11.7375	32.6009	11.7374	32.5723	11.7375	32.7007	11.7375	33.4603	11.7374	32.0104	11.7377	32.2854	11.7376	31.4828	11.7374	31.9085	11.7373	33.1248	11.7374	32.7575	11.7374	33.181	11.7373	32.9417	11.7373	33.5298
11.7417	31.5429	11.7415	32.5002	11.741	31.2917	11.7414	32.3857	11.7412	31.8943	11.7411	32.2707	11.7411	32.6144	11.7412	32.4	11.7413	32.7706	11.7415	31.5135	11.7412	32.4	11.7415	32.6001	11.7413	32.112	11.7412	31.7338	11.7413	31.3362	11.7413	32.7565	11.7411	32.4144	11.7414	32.4	11.7413	31.9961	11.7411	32.0106	11.7411	32.6286	11.7412	31.7776	11.7411	32.3139	11.7411	31.4987	11.741	32.8273
11.7455	33.4758	11.7452	32.6332	11.7448	33.2068	11.7451	32.9356	11.745	33.0928	11.7448	33.5181	11.7448	32.7487	11.745	32.8207	11.745	32.2988	11.7452	32.3864	11.745	32.8207	11.7452	32.8063	11.745	32.9499	11.7449	31.9757	11.745	32.2256	11.745	33.292	11.7449	33.0214	11.7452	32.5608	11.7451	32.3864	11.7449	32.9212	11.7448	32.5173	11.7449	32.0347	11.7449	33.5462	11.7448	32.8351	11.7448	32.2403
11.7492	32.6649	11.749	32.0693	11.7485	33.0411	11.7489	33.086	11.7487	32.6498	11.7486	33.1904	11.7486	34.1016	11.7487	32.9062	11.7488	32.2231	11.749	32.2997	11.7487	32.9062	11.749	32.9512	11.7488	33.5608	11.7487	32.5588	11.7488	32.0693	11.7488	32.3456	11.7486	32.4066	11.7489	32.5436	11.7488	33.898	11.7486	33.9126	11.7486	32.4371	11.7487	32.1001	11.7486	32.9362	11.7486	32.3914	11.7485	33.1904
11.753	33.6741	11.7527	33.3449	11.7523	33.0277	11.7526	33.3299	11.7525	33.42	11.7523	33.0581	11.7523	33.8522	11.7525	33.5249	11.7525	33.0581	11.7527	33.0126	11.7525	33.5249	11.7527	33.45	11.7525	32.8146	11.7524	33.1792	11.7525	33.4949	11.7525	32.7381	11.7524	33.5099	11.7527	32.6615	11.7526	34.4541	11.7524	33.0581	11.7523	33.7781	11.7524	33.45	11.7524	33.7336	11.7523	33.5099	11.7523	33.0277
11.7567	32.8997	11.7565	32.277	11.756	32.8703	11.7564	32.2919	11.7562	32.232	11.7561	32.232	11.7561	32.172	11.7562	32.9877	11.7563	32.0366	11.7565	32.649	11.7562	32.9877	11.7565	33.2939	11.7563	31.6115	11.7562	33.163	11.7563	32.7377	11.7563	31.6115	11.7561	32.8703	11.7564	31.9913	11.7563	32.6786	11.7561	32.8409	11.7561	32.187	11.7562	32.4859	11.7561	32.4263	11.7561	32.5898	11.756	32.5007
11.7605	33.2981	11.7603	32.6087	11.7598	33.1004	11.7602	33.705	11.76	32.7169	11.7599	33.6601	11.7599	32.7478	11.76	33.3738	11.7601	32.5778	11.7603	33.1309	11.76	33.3738	11.7603	33.4041	11.7601	32.7169	11.76	33.585	11.7601	33.5398	11.7601	32.9169	11.7599	33.2526	11.7602	33.7798	11.7601	33.8992	11.7599	33.7499	11.7599	33.5549	11.76	32.3289	11.7599	34.1958	11.7599	33.8396	11.7598	33.8545
11.7643	33.4859	11.764	33.2176	11.7636	32.3229	11.7639	32.8415	11.7638	33.2027	11.7636	32.7202	11.7636	31.9518	11.7638	33.5896	11.7638	32.9472	11.764	32.6289	11.7638	33.5896	11.764	32.8263	11.7638	31.5449	11.7637	32.5374	11.7638	32.6289	11.7638	33.1427	11.7637	32.6442	11.764	33.6192	11.7639	32.1997	11.7637	33.1127	11.7636	32.3536	11.7637	32.2767	11.7637	32.9774	11.7636	32.3997	11.7636	32.5527
11.768	32.1272	11.7678	33.595	11.7673	32.7467	11.7677	33.5351	11.7675	33.0977	11.7674	33.0065	11.7674	33.3096	11.7675	33.2038	11.7676	31.939	11.7678	33.7144	11.7675	33.2038	11.7678	33.3548	11.7676	33.0369	11.7675	33.8186	11.7676	32.5466	11.7676	32.8386	11.7674	32.4848	11.7677	34.0703	11.7676	33.5051	11.7674	34.3055	11.7674	34.1293	11.7675	34.5973	11.7674	32.716	11.7674	34.0408	11.7673	33.9817
11.7718	33.3204	11.7715	32.8223	11.7711	32.4246	11.7714	32.1463	11.7713	32.6852	11.7711	32.3166	11.7711	32.624	11.7713	32.3166	11.7713	31.8969	11.7715	33.0043	11.7713	32.3166	11.7715	32.3938	11.7713	32.1773	11.7712	32.9892	11.7713	32.9438	11.7713	32.8679	11.7712	32.1928	11.7715	33.0195	11.7714	32.2393	11.7712	32.7462	11.7711	33.4252	11.7712	32.731	11.7712	32.5475	11.7711	33.2905	11.7711	32.3629
11.7755	33.2566	11.7753	33.1064	11.7748	32.8496	11.7752	32.6061	11.775	32.191	11.7749	32.8648	11.7749	32.8496	11.775	33.1515	11.7751	33.1816	11.7753	33.1365	11.775	33.1515	11.7753	33.2865	11.7751	34.8657	11.775	33.3911	11.7751	33.0613	11.7751	33.8505	11.7749	32.3146	11.7752	34.3473	11.7751	32.5143	11.7749	33.4358	11.7749	33.0009	11.775	32.7129	11.7749	33.016	11.7749	34.1436	11.7748	33.4805
11.7793	32.0826	11.7791	32.5649	11.7786	32.4256	11.779	32.9793	11.7788	31.8939	11.7787	32.0826	11.7787	32.4566	11.7788	32.9793	11.7789	33.8673	11.7791	33.9267	11.7788	32.9793	11.7791	32.1139	11.7789	32.6729	11.7788	32.8877	11.7789	33.1618	11.7789	32.903	11.7787	31.5929	11.779	32.348	11.7789	33.4338	11.7787	33.2527	11.7787	32.5649	11.7788	32.8724	11.7787	32.7651	11.7787	33.0707	11.7786	32.4256
11.7831	31.9093	11.7828	32.7955	11.7824	32.384	11.7827	31.7932	11.7826	32.5549	11.7824	31.3097	11.7824	32.6258	11.7826	32.4125	11.7826	32.0683	11.7828	32.3697	11.7826	32.4125	11.7828	32.9642	11.7826	32.4125	11.7825	32.4268	11.7826	31.9673	11.7826	32.4695	11.7825	32.4553	11.7828	32.3554	11.7827	32.3554	11.7825	32.2122	11.7824	32.2409	11.7825	32.1403	11.7825	32.4838	11.7824	32.7249	11.7824	32.3697
11.7868	32.7302	11.7866	32.761	11.7861	32.6533	11.7865	33.4603	11.7863	32.6995	11.7862	32.607	11.7862	31.4921	11.7863	32.25	11.7864	32.5761	11.7866	32.7302	11.7863	32.25	11.7866	33.3246	11.7864	32.5915	11.7863	32.8224	11.7864	32.1093	11.7864	32.7917	11.7862	33.1884	11.7865	32.8224	11.7864	32.4678	11.7862	32.4833	11.7862	32.9754	11.7863	32.4523	11.7862	32.328	11.7862	32.6533	11.7861	32.2656
11.7906	33.33	11.7903	33.8724	11.7899	32.2178	11.7902	32.1707	11.7901	33.33	11.7899	33.421	11.7899	33.4664	11.7901	33.8724	11.7901	33.2387	11.7903	33.8425	11.7901	33.8724	11.7903	33.9322	11.7901	33.3907	11.79	33.2996	11.7901	33.0554	11.7901	33.0094	11.79	32.9019	11.7903	33.0554	11.7902	33.1166	11.79	33.1777	11.7899	33.6475	11.79	32.5772	11.79	33.6625	11.7899	32.8711	11.7899	33.9918
11.7943	32.474	11.7941	32.868	11.7936	32.4887	11.794	31.8964	11.7938	32.0752	11.7937	31.5961	11.7937	31.4298	11.7938	32.0455	11.7939	32.9838	11.7941	31.7466	11.7938	32.0455	11.7941	32.5034	11.7939	32.3711	11.7938	32.562	11.7939	32.7954	11.7939	31.8665	11.7937	32.0306	11.794	32.518	11.7939	32.7226	11.7937	32.2678	11.7937	32.6789	11.7938	31.7015	11.7937	32.4005	11.7937	31.7316	11.7936	33.243
11.7981	31.5618	11.7979	32.5507	11.7974	33.2916	11.7978	32.9232	11.7976	32.9824	11.7975	33.2182	11.7975	33.3062	11.7976	32.1588	11.7977	33.13	11.7979	32.938	11.7976	32.1588	11.7979	32.6704	11.7977	32.2799	11.7976	33.2476	11.7977	32.8936	11.7977	32.1891	11.7975	33.9015	11.7978	33.1888	11.7977	32.7151	11.7975	33.0268	11.7975	33.394	11.7976	33.13	11.7975	32.8342	11.7975	32.8639	11.7974	32.5057
11.8019	32.014	11.8016	32.6299	11.8012	31.2347	11.8015	31.5667	11.8014	32.717	11.8012	32.4113	11.8012	31.6567	11.8014	32.659	11.8014	31.5667	11.8016	32.4697	11.8014	32.659	11.8016	32.1765	11.8014	31.9844	11.8013	33.1631	11.8014	31.2499	11.8014	32.2941	11.8013	31.2953	11.8016	31.8805	11.8015	32.688	11.8013	32.0436	11.8012	32.4405	11.8013	32.4113	11.8013	32.688	11.8012	31.7762	11.8012	31.7315
11.8056	31.8836	11.8054	32.7252	11.8049	33.854	11.8053	32.8007	11.8051	33.0409	11.805	32.2075	11.805	33.1902	11.8051	32.3606	11.8052	32.981	11.8054	32.8007	11.8051	32.3606	11.8054	33.1306	11.8052	33.2349	11.8051	33.2795	11.8052	32.6041	11.8052	32.936	11.805	32.8157	11.8053	32.6041	11.8052	32.2842	11.805	32.7252	11.805	33.3389	11.8051	32.8007	11.805	32.1922	11.805	32.981	11.8049	32.6647
11.8094	31.6269	11.8091	32.9378	11.8087	32.8491	11.809	32.0394	11.8089	31.8568	11.8087	31.8109	11.8087	32.9378	11.8089	32.3567	11.8089	32.5366	11.8091	32.6113	11.8089	32.3567	11.8091	32.2211	11.8089	33.2904	11.8088	32.3717	11.8089	32.6709	11.8089	32.3867	11.8088	32.3116	11.8091	32.0243	11.809	32.8342	11.8088	32.8935	11.8087	31.9939	11.8088	32.8935	11.8088	33.4071	11.8087	33.0557	11.8087	32.7006
11.8131	32.3938	11.8129	32.3787	11.8124	32.7229	11.8128	32.1826	11.8126	33.1959	11.8125	32.6931	11.8125	32.7378	11.8126	32.5438	11.8127	32.3637	11.8129	32.6782	11.8126	32.5438	11.8129	33.6623	11.8127	33.093	11.8126	32.7824	11.8127	32.827	11.8127	32.3486	11.8125	32.5887	11.8128	32.9455	11.8127	32.1977	11.8125	32.8863	11.8125	33.1665	11.8126	33.0046	11.8125	33.6912	11.8125	32.827	11.8124	32.975
11.8169	32.5195	11.8166	32.8102	11.8162	32.5033	11.8165	33.6987	11.8164	33.0983	11.8162	32.2098	11.8162	33.162	11.8164	33.4945	11.8164	33.0665	11.8166	32.2098	11.8164	33.4945	11.8166	34.0724	11.8164	33.178	11.8163	33.9016	11.8164	32.5195	11.8164	32.6974	11.8163	32.9866	11.8166	32.778	11.8165	32.9065	11.8163	32.3079	11.8162	33.6203	11.8163	33.5732	11.8163	33.1461	11.8162	32.8423	11.8162	32.8423
11.8207	33.1728	11.8204	33.1728	11.82	33.0828	11.8203	33.2027	11.8202	33.8256	11.82	33.3074	11.82	33.1578	11.8202	33.8256	11.8202	32.076	11.8204	33.7521	11.8202	33.8256	11.8204	33.6931	11.8202	33.2177	11.8201	32.0915	11.8202	33.0527	11.8202	32.2768	11.8201	32.7202	11.8204	33.1428	11.8203	32.9322	11.8201	32.076	11.82	33.0978	11.8201	33.4859	11.8201	32.7658	11.82	33.0527	11.82	31.4819
11.8244	32.6486	11.8242	32.8503	11.8237	31.7495	11.8241	33.0661	11.8239	31.6213	11.8238	33.2652	11.8238	31.5891	11.8239	32.3674	11.824	32.9583	11.8242	32.4614	11.8239	32.3674	11.8242	32.6019	11.824	31.9885	11.8239	33.3567	11.824	31.2822	11.824	32.5083	11.8238	33.1581	11.8241	32.9737	11.824	32.3674	11.8238	33.0199	11.8238	32.8193	11.8239	32.5707	11.8238	32.9275	11.8238	33.5844	11.8237	32.6486
11.8282	32.7129	11.8279	33.1935	11.8275	32.4478	11.8278	32.5217	11.8277	32.3738	11.8275	32.7276	11.8275	33.179	11.8277	33.6387	11.8277	31.7754	11.8279	32.7569	11.8277	33.6387	11.8279	31.5177	11.8277	33.1646	11.8276	31.911	11.8277	32.433	11.8277	32.2401	11.8276	32.359	11.8279	32.3738	11.8278	32.061	11.8276	33.3378	11.8275	32.1208	11.8276	33.3809	11.8276	32.1954	11.8275	32.3293	11.8275	33.0631
11.8319	32.7184	11.8317	33.2582	11.8312	31.9953	11.8316	32.5157	11.8314	32.8271	11.8313	32.5782	11.8313	32.8426	11.8314	33.3346	11.8315	32.5157	11.8317	32.2329	11.8314	33.3346	11.8317	33.0895	11.8315	32.4844	11.8314	32.2329	11.8315	33.6384	11.8315	32.453	11.8313	32.5313	11.8316	33.5475	11.8315	32.2959	11.8313	32.6562	11.8313	33.5627	11.8314	33.7592	11.8313	32.1855	11.8313	32.1381	11.8312	33.4412
11.8357	32.9387	11.8354	32.7328	11.835	32.1521	11.8353	32.6293	11.8352	31.7744	11.835	31.82	11.835	32.4065	11.8352	32.0318	11.8352	32.077	11.8354	33.0851	11.8352	32.0318	11.8354	33.0559	11.8352	33.4337	11.8351	32.1972	11.8352	33.1871	11.8352	32.2571	11.8351	32.777	11.8354	32.0318	11.8353	33.1288	11.8351	32.7623	11.835	32.2871	11.8351	32.6145	11.8351	32.302	11.835	32.7033	11.835	33.0705
11.8395	32.0163	11.8392	32.3422	11.8388	31.897	11.8391	33.1431	11.839	32.298	11.8388	32.3275	11.8388	31.9865	11.839	31.4455	11.839	31.9269	11.8392	32.4599	11.839	31.4455	11.8392	32.3275	11.839	31.5967	11.8389	31.6419	11.839	32.3422	11.839	32.9989	11.8389	31.882	11.8392	31.5816	11.8391	32.2537	11.8389	31.7472	11.8388	32.3275	11.8389	32.1352	11.8389	32.5186	11.8388	31.5363	11.8388	32.0758
11.8432	32.7314	11.843	33.1391	11.8425	32.0654	11.8429	32.6727	11.8427	31.8101	11.8426	33.1825	11.8426	32.658	11.8427	32.5256	11.8428	32.5256	11.843	32.9359	11.8427	32.5256	11.843	32.9067	11.8428	31.7347	11.8427	32.5109	11.8428	33.4846	11.8428	30.5494	11.8426	32.4814	11.8429	31.8854	11.8428	32.5698	11.8426	33.0956	11.8426	32.8045	11.8427	32.6874	11.8426	31.5681	11.8426	33.0086	11.8425	32.5109
11.847	31.5488	11.8467	31.6737	11.8463	31.7982	11.8466	32.2452	11.8465	32.6559	11.8463	32.0763	11.8463	32.4588	11.8465	32.7163	11.8465	33.1212	11.8467	32.3826	11.8465	32.7163	11.8467	32.4131	11.8465	32.565	11.8464	31.7826	11.8465	32.1992	11.8465	32.6559	11.8464	32.9568	11.8467	32.1839	11.8466	32.5195	11.8464	33.2996	11.8463	32.8217	11.8464	31.736	11.8464	31.8912	11.8463	32.4131	11.8463	32.9718
11.8507	32.4609	11.8505	31.2229	11.85	33.0843	11.8504	32.0041	11.8502	32.0782	11.8501	32.3143	11.8501	33.0843	11.8502	32.7523	11.8503	32.5194	11.8505	32.5486	11.8502	32.7523	11.8505	32.4902	11.8503	32.534	11.8502	33.113	11.8503	32.1522	11.8503	33.2561	11.8501	32.8537	11.8504	32.5048	11.8503	31.9744	11.8501	32.1669	11.8501	32.7668	11.8502	32.7088	11.8501	32.417	11.8501	32.534	11.85	33.199
11.8545	32.358	11.8542	31.9941	11.8538	32.6244	11.8541	32.9505	11.854	32.5619	11.8538	32.1687	11.8538	32.515	11.854	32.6556	11.854	32.4052	11.8542	32.7023	11.854	32.6556	11.8542	32.4836	11.854	31.6904	11.8539	31.8985	11.854	32.9505	11.854	33.5933	11.8539	32.2477	11.8542	33.4414	11.8541	32.8577	11.8539	32.5463	11.8538	32.1528	11.8539	32.358	11.8539	32.6712	11.8538	32.4209	11.8538	33.5174
11.8582	33.031	11.858	32.5013	11.8575	32.1947	11.8579	32.9107	11.8577	32.2255	11.8576	33.2852	11.8576	32.7293	11.8577	33.1359	11.8578	32.5166	11.858	33.3596	11.8577	33.1359	11.858	32.4096	11.8578	32.8503	11.8577	32.7293	11.8578	32.547	11.8578	32.7596	11.8576	32.9408	11.8579	33.4932	11.8578	32.5623	11.8576	33.1808	11.8576	32.4249	11.8577	33.1957	11.8576	32.4249	11.8576	33.061	11.8575	32.6079
11.862	32.5931	11.8618	32.7959	11.8613	32.3259	11.8617	33.0438	11.8615	32.6243	11.8614	32.2627	11.8614	32.3575	11.8615	32.6868	11.8616	32.6087	11.8618	33.1671	11.8615	32.6868	11.8618	32.4519	11.8616	32.6087	11.8615	33.0901	11.8616	33.3359	11.8616	32.8736	11.8614	32.136	11.8617	32.9511	11.8616	33.3665	11.8614	32.827	11.8614	32.7492	11.8615	32.1836	11.8614	33.2439	11.8614	32.2943	11.8613	32.3732
11.8658	32.614	11.8655	32.675	11.8651	32.6293	11.8654	33.129	11.8653	32.1837	11.8651	33.6362	11.8651	32.5376	11.8653	33.4134	11.8653	32.2455	11.8655	32.4763	11.8653	33.4134	11.8655	32.461	11.8653	32.675	11.8652	32.7207	11.8653	33.0538	11.8653	32.1837	11.8652	33.0688	11.8655	32.7815	11.8654	32.9784	11.8652	33.1891	11.8651	32.7815	11.8652	32.0131	11.8652	32.2146	11.8651	33.0236	11.8651	33.0989
11.8695	31.8922	11.8693	32.0306	11.8688	32.5031	11.8692	32.1991	11.869	32.8941	11.8689	32.6088	11.8689	31.4263	11.869	33.0284	11.8691	31.4732	11.8693	33.3101	11.869	33.0284	11.8693	31.8305	11.8691	32.4576	11.869	32.0153	11.8691	32.4879	11.8691	32.8043	11.8689	31.1592	11.8692	31.8459	11.8691	32.1226	11.8689	32.5182	11.8689	32.3818	11.869	33.1473	11.8689	32.6239	11.8689	32.5635	11.8688	32.3514
11.8733	32.404	11.873	32.5116	11.8726	32.0327	11.8729	33.2394	11.8728	33.1493	11.8726	32.9532	11.8726	33.4637	11.8728	32.7407	11.8728	32.695	11.873	32.404	11.8728	32.7407	11.873	33.3592	11.8728	32.9683	11.8727	33.074	11.8728	32.6493	11.8728	33.6123	11.8727	32.2035	11.873	32.7255	11.8729	32.9532	11.8727	33.4637	11.8726	33.5529	11.8727	33.4637	11.8727	33.642	11.8726	33.6716	11.8726	32.634
11.877	32.465	11.8768	32.6902	11.8763	31.8719	11.8767	32.3291	11.8765	32.6153	11.8764	33.0179	11.8764	32.147	11.8765	31.0321	11.8766	32.6303	11.8768	31.7796	11.8765	31.0321	11.8768	31.9485	11.8766	32.0097	11.8765	32.2836	11.8766	31.2832	11.8766	31.9485	11.8764	32.3139	11.8767	31.5324	11.8766	33.0623	11.8764	32.2533	11.8764	31.7334	11.8765	31.6253	11.8764	32.2988	11.8764	32.3442	11.8763	31.2989
11.8808	32.5667	11.8806	32.6134	11.8801	32.5199	11.8805	32.9697	11.8803	33.3221	11.8802	33.2152	11.8802	31.537	11.8803	32.7223	11.8804	32.8307	11.8806	33.0158	11.8803	32.7223	11.8806	33.5196	11.8804	34.0011	11.8803	32.7223	11.8804	32.2218	11.8804	32.8153	11.8802	33.2611	11.8805	33.3373	11.8804	33.1846	11.8802	32.3634	11.8802	31.9687	11.8803	32.6757	11.8802	33.0466	11.8802	32.7378	11.8801	33.5651
11.8846	32.2726	11.8843	31.9835	11.8839	31.5217	11.8842	31.6301	11.8841	32.1208	11.8839	32.8879	11.8839	31.6764	11.8841	32.1208	11.8841	31.7226	11.8843	31.9683	11.8841	32.1208	11.8843	31.7381	11.8841	31.861	11.884	32.3936	11.8841	32.6941	11.8841	31.7688	11.884	32.4539	11.8843	32.0904	11.8842	31.953	11.884	31.6146	11.8839	32.6042	11.884	31.4751	11.884	32.2272	11.8839	32.6642	11.8839	32.212
11.8883	32.7488	11.8881	33.084	11.8876	33.5807	11.888	33.0234	11.8878	32.0992	11.8877	32.6568	11.8877	32.9321	11.8878	32.2084	11.8879	32.3482	11.8881	33.2353	11.8878	32.2084	11.8881	32.7794	11.8879	32.3947	11.8878	33.19	11.8879	32.3327	11.8879	31.801	11.8877	31.4681	11.888	33.1295	11.8879	32.0523	11.8877	32.2239	11.8877	32.7182	11.8878	32.3947	11.8877	32.9473	11.8877	31.9112	11.8876	32.7794
11.8921	32.8982	11.8918	32.6198	11.8914	33.1589	11.8917	32.9443	11.8916	32.2449	11.8914	32.7902	11.8914	32.386	11.8916	33.2657	11.8916	33.2505	11.8918	32.1506	11.8916	33.2657	11.8918	32.5109	11.8916	32.4329	11.8915	32.1821	11.8916	32.2292	11.8916	32.4173	11.8915	33.6594	11.8918	32.3391	11.8917	32.8365	11.8915	32.4173	11.8914	32.9597	11.8915	32.4485	11.8915	31.9134	11.8914	33.3873	11.8914	32.6353
11.8958	32.7821	11.8956	31.7491	11.8951	32.1174	11.8955	32.797	11.8953	32.8866	11.8952	30.6815	11.8952	32.6622	11.8953	32.8269	11.8954	32.797	11.8956	33.0502	11.8953	32.8269	11.8956	32.0869	11.8954	32.1479	11.8953	32.797	11.8954	32.3758	11.8954	32.8269	11.8952	32.0257	11.8955	32.1632	11.8954	31.7953	11.8952	31.9184	11.8952	33.0056	11.8953	33.1538	11.8952	31.7799	11.8952	32.3607	11.8951	32.391
11.8996	32.8808	11.8993	33.2732	11.8989	32.8017	11.8992	32.0007	11.8991	33.0068	11.8989	32.4197	11.8989	32.3395	11.8991	32.5635	11.8991	31.7237	11.8993	32.5635	11.8991	32.5635	11.8993	32.3395	11.8991	32.3234	11.899	32.9281	11.8991	32.7066	11.8991	32.5794	11.899	31.952	11.8993	32.0331	11.8992	32.4837	11.899	32.6431	11.8989	32.5635	11.899	32.4036	11.899	32.9281	11.8989	32.865	11.8989	32.8492
11.9034	32.0339	11.9031	32.1546	11.9027	31.577	11.903	31.0043	11.9029	32.4396	11.9027	31.9127	11.9027	32.6925	11.9029	32.0187	11.9029	32.9287	11.9031	32.0339	11.9029	32.0187	11.9031	32.6331	11.9029	32.3948	11.9028	32.7517	11.9029	32.3049	11.9029	33.5555	11.9028	33.3962	11.9031	33.4832	11.903	32.9287	11.9028	32.9875	11.9027	32.3349	11.9028	32.8108	11.9028	32.7813	11.9027	32.6777	11.9027	32.6034
11.9071	31.7642	11.9069	32.245	11.9064	31.877	11.9068	32.0696	11.9066	32.6718	11.9065	31.5698	11.9065	32.2927	11.9066	32.8909	11.9067	32.5459	11.9069	32.7659	11.9066	32.8909	11.9069	33.2941	11.9067	32.7816	11.9066	32.4986	11.9067	32.8597	11.9067	33.8444	11.9065	32.3245	11.9068	32.6247	11.9067	32.8129	11.9065	32.4196	11.9065	32.7659	11.9066	32.3879	11.9065	32.7816	11.9065	32.1494	11.9064	33.4325
11.9109	32.7057	11.9106	32.6583	11.9102	33.0983	11.9105	32.3723	11.9104	33.7323	11.9102	32.4361	11.9102	32.7846	11.9104	33.0358	11.9104	32.9418	11.9106	32.3404	11.9104	33.0358	11.9106	33.0827	11.9104	32.5156	11.9103	32.0516	11.9104	31.7277	11.9104	32.9575	11.9103	32.1321	11.9106	32.9261	11.9105	33.1451	11.9103	34.5197	11.9102	33.1139	11.9103	33.5325	11.9103	32.9575	11.9102	32.9732	11.9102	33.5479
11.9146	31.726	11.9144	32.3027	11.9139	31.2753	11.9143	31.8006	11.9141	31.6514	11.914	32.2293	11.914	32.0674	11.9141	31.245	11.9142	31.9194	11.9144	31.4864	11.9141	31.245	11.9144	30.5403	11.9142	32.1853	11.9141	32.1558	11.9142	31.3055	11.9142	31.2299	11.914	31.154	11.9143	30.864	11.9142	31.9194	11.914	31.7708	11.914	31.6364	11.9141	32.0821	11.914	32.1116	11.914	31.2601	11.9139	31.8006
11.9184	32.8421	11.9181	32.1402	11.9177	32.6253	11.918	33.1187	11.9179	32.7184	11.9177	32.2504	11.9177	33.6801	11.9179	31.9188	11.9179	32.5008	11.9181	32.219	11.9179	31.9188	11.9181	33.3322	11.9179	32.996	11.9178	33.6801	11.9179	33.3778	11.9179	33.4385	11.9178	33.1645	11.9181	32.5476	11.918	31.7596	11.9178	31.7277	11.9177	33.088	11.9178	32.5164	11.9178	32.2032	11.9177	32.532	11.9177	33.1492
11.9221	31.9471	11.9219	32.6806	11.9214	32.8379	11.9218	32.5067	11.9216	32.4432	11.9215	32.108	11.9215	32.3956	11.9216	31.9148	11.9217	31.9471	11.9219	31.5086	11.9216	31.9148	11.9219	32.0919	11.9217	31.9632	11.9216	30.9144	11.9217	31.9148	11.9217	32.5226	11.9215	32.5859	11.9218	31.8825	11.9217	33.5828	11.9215	32.0437	11.9215	32.7751	11.9216	33.2745	11.9215	31.9954	11.9215	32.3478	11.9214	32.4432
11.9259	32.2523	11.9257	32.3795	11.9252	32.7581	11.9256	32.5694	11.9254	32.977	11.9253	31.9482	11.9253	32.977	11.9254	32.977	11.9255	32.5851	11.9257	32.711	11.9254	32.977	11.9257	32.316	11.9255	32.4429	11.9254	32.6953	11.9255	32.5694	11.9255	32.0606	11.9253	32.2045	11.9256	32.9614	11.9255	33.148	11.9253	33.0859	11.9253	32.8834	11.9254	32.6639	11.9253	32.8208	11.9253	32.9614	11.9252	32.3319
11.9297	33.1209	11.9294	32.5696	11.929	33.1209	11.9293	32.1057	11.9292	32.5855	11.929	33.0583	11.929	32.2664	11.9292	32.0412	11.9292	32.4423	11.9294	32.87	11.9292	32.0412	11.9294	32.6331	11.9292	32.2343	11.9291	31.6023	11.9292	32.3784	11.9292	32.506	11.9291	32.6013	11.9294	32.0896	11.9293	32.2824	11.9291	33.0583	11.929	32.2984	11.9291	32.8542	11.9291	32.807	11.929	32.4582	11.929	32.5537
11.9334	33.8151	11.9332	33.4743	11.9327	32.998	11.9331	33.0971	11.9329	33.1795	11.9328	33.4906	11.9328	32.8986	11.9329	33.0145	11.933	33.8312	11.9332	32.8155	11.9329	33.0145	11.9332	33.3763	11.933	33.0971	11.9329	33.3436	11.933	33.2124	11.933	33.1136	11.9328	33.2288	11.9331	32.9649	11.933	33.0971	11.9328	33.409	11.9328	33.0971	11.9329	33.0971	11.9328	33.7828	11.9328	33.944	11.9327	34.5815
11.9372	31.9538	11.9369	32.6364	11.9365	31.5062	11.9368	31.6148	11.9367	32.4407	11.9365	31.3972	11.9365	31.9538	11.9367	31.3972	11.9367	32.3348	11.9369	31.366	11.9367	31.3972	11.9369	32.2893	11.9367	32.1677	11.9366	31.6148	11.9367	31.5217	11.9367	31.6767	11.9366	32.122	11.9369	32.1067	11.9368	32.0609	11.9366	32.7413	11.9365	32.5462	11.9366	31.3191	11.9366	32.5161	11.9365	32.5763	11.9365	31.4284
11.9409	33.0426	11.9407	32.9345	11.9402	32.8106	11.9406	31.2532	11.9404	33.7591	11.9403	32.389	11.9403	32.6239	11.9404	32.1365	11.9405	32.4831	11.9407	32.184	11.9404	32.1365	11.9407	31.9458	11.9405	33.3951	11.9404	32.2314	11.9405	33.0272	11.9405	32.5301	11.9403	33.0888	11.9406	33.1963	11.9405	33.3188	11.9403	31.6416	11.9403	32.6551	11.9404	32.4204	11.9403	31.7861	11.9403	33.0734	11.9402	32.7485
11.9447	32.72	11.9445	31.6803	11.944	33.243	11.9444	31.9513	11.9442	31.407	11.9441	32.6579	11.9441	32.5646	11.9442	31.9989	11.9443	32.782	11.9445	32.1886	11.9442	31.9989	11.9445	32.6269	11.9443	32.3301	11.9442	31.8878	11.9443	33.0133	11.9443	31.9196	11.9441	33.044	11.9444	31.5037	11.9443	31.7922	11.9441	32.2043	11.9441	31.5198	11.9442	32.5646	11.9441	32.9825	11.9441	32.7355	11.944	32.7355
11.9485	32.6491	11.9482	31.918	11.9478	32.4021	11.9481	32.3245	11.948	32.1531	11.9478	31.3305	11.9478	32.8026	11.948	31.9337	11.948	32.0123	11.9482	32.6799	11.948	31.9337	11.9482	32.5721	11.948	32.4949	11.9479	32.9554	11.948	32.5413	11.948	33.5296	11.9479	32.1219	11.9482	32.9249	11.9481	32.4795	11.9479	33.0011	11.9478	32.8944	11.9479	32.1219	11.9479	32.5721	11.9478	33.694	11.9478	32.603
11.9522	32.7094	11.952	31.9584	11.9515	33.8737	11.9519	32.4238	11.9517	32.662	11.9516	31.6823	11.9516	33.5517	11.9517	32.8984	11.9518	32.4716	11.952	32.8513	11.9517	32.8984	11.952	32.5352	11.9518	31.5189	11.9517	31.9907	11.9518	32.4875	11.9518	32.1839	11.9516	33.102	11.9519	32.376	11.9518	31.4861	11.9516	31.239	11.9516	32.867	11.9517	32.1035	11.9516	32.7725	11.9516	32.344	11.9515	32.6303
11.956	33.1155	11.9557	32.7361	11.9553	32.6137	11.9556	32.4601	11.9555	31.9481	11.9553	32.2903	11.9553	32.629	11.9555	32.583	11.9555	33.416	11.9557	32.537	11.9555	32.583	11.9557	32.537	11.9555	32.8732	11.9554	32.8428	11.9555	32.4447	11.9555	31.1081	11.9554	32.8732	11.9557	32.1352	11.9556	32.8884	11.9554	31.5705	11.9553	32.0418	11.9554	33.416	11.9554	32.7666	11.9553	31.8227	11.9553	32.2439
11.9597	30.9727	11.9595	31.2361	11.959	31.39	11.9594	31.0349	11.9592	32.0885	11.9591	31.1898	11.9591	31.4513	11.9592	31.2207	11.9593	31.8321	11.9595	32.3279	11.9592	31.2207	11.9595	31.39	11.9593	31.6042	11.9592	31.6347	11.9593	32.5952	11.9593	30.9572	11.9591	32.4023	11.9594	31.7563	11.9593	31.5584	11.9591	32.2532	11.9591	31.953	11.9592	31.4973	11.9591	31.7259	11.9591	31.5431	11.959	31.1743
11.9635	32.2397	11.9632	33.1062	11.9628	33.122	11.9631	32.3857	11.963	32.4181	11.9628	32.0113	11.9628	31.9457	11.963	32.5633	11.963	33.8424	11.9632	33.011	11.963	32.5633	11.9632	32.9793	11.963	33.1853	11.9629	33.4058	11.963	33.9043	11.963	32.9793	11.9629	32.3695	11.9632	32.5794	11.9631	33.2957	11.9629	33.2799	11.9628	32.9315	11.9629	33.5936	11.9629	32.8359	11.9628	33.3114	11.9628	33.4841
11.9673	31.8965	11.967	32.4929	11.9666	31.5552	11.9669	31.912	11.9668	30.7173	11.9666	31.2259	11.9666	31.5864	11.9668	31.2259	11.9668	32.1272	11.967	31.8965	11.9668	31.2259	11.967	31.4301	11.9668	32.5384	11.9667	30.7813	11.9668	31.6486	11.9668	31.2574	11.9667	31.4301	11.967	32.0812	11.9669	31.6797	11.9667	31.3831	11.9666	32.4929	11.9667	31.0837	11.9667	31.3831	11.9666	31.7728	11.9666	31.3203
11.971	32.1949	11.9708	32.6827	11.9703	32.1027	11.9707	32.9088	11.9705	32.1488	11.9704	31.9018	11.9704	32.5462	11.9705	32.3328	11.9706	32.0873	11.9708	31.6997	11.9705	32.3328	11.9708	32.3634	11.9706	32.7431	11.9705	32.0101	11.9706	32.4397	11.9706	32.5006	11.9704	32.3175	11.9707	32.4092	11.9706	32.3787	11.9704	32.3022	11.9704	32.4092	11.9705	31.9483	11.9704	32.5006	11.9704	32.8637	11.9703	32.1334
11.9748	32.3854	11.9745	31.5444	11.9741	31.7959	11.9744	31.8897	11.9743	31.4654	11.9741	32.6152	11.9741	31.4812	11.9743	32.123	11.9743	31.5759	11.9745	32.123	11.9743	32.123	11.9745	31.9053	11.9743	31.9053	11.9742	29.9415	11.9743	32.5082	11.9743	32.6	11.9742	31.0513	11.9745	31.9209	11.9744	31.3703	11.9742	31.5917	11.9741	32.8586	11.9742	31.3227	11.9742	32.1695	11.9741	32.6152	11.9741	31.9832
11.9785	32.3018	11.9783	34.1523	11.9778	32.0973	11.9782	33.1903	11.978	32.8745	11.9779	33.124	11.9779	32.8411	11.978	32.3528	11.9781	32.5051	11.9783	33.2894	11.978	32.3528	11.9783	33.813	11.9781	34.2326	11.978	33.9911	11.9781	34.1523	11.9781	32.7742	11.9779	34.5201	11.9782	33.1737	11.9781	32.5557	11.9779	33.7968	11.9779	32.3867	11.978	32.8578	11.9779	32.0288	11.9779	33.4867	11.9778	35.0412
11.9823	32.1627	11.982	32.4444	11.9816	31.2381	11.9819	32.0998	11.9818	32.0998	11.9816	31.7515	11.9816	32.0368	11.9818	31.4477	11.9818	31.7356	11.982	32.2255	11.9818	31.4477	11.982	32.0525	11.9818	32.2255	11.9817	31.4477	11.9818	31.8151	11.9818	32.3039	11.9817	32.2882	11.982	31.8786	11.9819	31.4798	11.9817	32.0368	11.9816	32.7236	11.9817	32.2726	11.9817	32.0368	11.9816	32.4911	11.9816	31.7834
11.986	32.3708	11.9858	32.1579	11.9853	32.3218	11.9857	32.5986	11.9855	33.3361	11.9854	33.3361	11.9854	33.0334	11.9855	32.7119	11.9856	32.4198	11.9858	32.9213	11.9855	32.7119	11.9858	32.2071	11.9856	33.3044	11.9855	32.1579	11.9856	33.5416	11.9856	33.4311	11.9854	33.6046	11.9857	33.9956	11.9856	33.1771	11.9854	32.6795	11.9854	33.0814	11.9855	33.8709	11.9854	33.6517	11.9854	33.1134	11.9853	33.209
11.9898	32.509	11.9896	32.5249	11.9891	32.2207	11.9895	32.779	11.9893	32.2207	11.9892	32.1563	11.9892	32.4451	11.9893	31.2074	11.9894	32.509	11.9896	31.9298	11.9893	31.2074	11.9896	32.2689	11.9894	32.4451	11.9893	32.6681	11.9894	32.9368	11.9894	30.974	11.9892	32.2368	11.9895	31.2074	11.9894	31.9785	11.9892	31.669	11.9892	32.6363	11.9893	31.5213	11.9892	32.124	11.9892	31.9947	11.9891	31.5378
11.9936	32.592	11.9933	32.6945	11.9929	31.3054	11.9932	31.8202	11.9931	31.1371	11.9929	30.906	11.9929	31.73	11.9931	32.4008	11.9931	33.0436	11.9933	31.985	11.9931	32.4008	11.9933	32.2529	11.9931	31.8202	11.993	32.8695	11.9931	32.1787	11.9931	32.4008	11.993	31.3817	11.9933	32.1341	11.9932	32.0597	11.993	30.9678	11.9929	31.9402	11.993	31.4425	11.993	32.3121	11.9929	30.9523	11.9929	31.8953
11.9973	32.689	11.9971	32.5102	11.9966	32.4286	11.997	32.0341	11.9968	33.2515	11.9967	32.2155	11.9967	32.8346	11.9968	33.0597	11.9969	32.0837	11.9971	32.5591	11.9968	33.0597	11.9971	32.001	11.9969	32.8346	11.9968	32.3468	11.9969	32.3959	11.9969	32.9795	11.9967	32.7376	11.997	32.2484	11.9969	32.0837	11.9967	32.4613	11.9967	33.1238	11.9968	32.8184	11.9967	31.5676	11.9967	32.6079	11.9966	31.9015
12.0011	32.2568	12.0008	33.3246	12.0004	31.3959	12.0007	32.8027	12.0006	32.7873	12.0004	32.6787	12.0004	32.0991	12.0006	31.6854	12.0006	32.6321	12.0008	32.0358	12.0006	31.6854	12.0008	32.7718	12.0006	32.8491	12.0005	32.7098	12.0006	32.1622	12.0006	32.5231	12.0005	32.4606	12.0008	31.8133	12.0007	32.2882	12.0005	31.9882	12.0004	32.7873	12.0005	32.9417	12.0005	32.2882	12.0004	32.0041	12.0004	31.8452
[truncated: 12 more columns]

## Sheet: Fig.3d(2)
15.4019	26.421	15.4016	26.3278	15.4012	26.5757	15.4015	26.452	15.4014	27.4404	15.4012	25.9359	15.4012	26.5911	15.4014	27.0191	15.4014	26.421	15.4016	27.0948	15.4014	27.0191	15.4016	26.5448	15.4014	25.9675	15.4013	26.9735	15.4014	25.8093	15.4014	26.5602	15.4013	26.2811	15.4016	27.2155	15.4015	26.9583	15.4013	26.9583	15.4012	26.714	15.4013	26.6372	15.4013	26.9127	15.4012	27.6338	15.4012	26.4055
15.4056	27.6953	15.4054	27.97	15.4049	27.8088	15.4053	28.3215	15.4051	26.9882	15.405	28.0823	15.405	27.5162	15.4051	27.4835	15.4052	27.5162	15.4054	28.5587	15.4051	27.4835	15.4054	27.9861	15.4052	26.4837	15.4051	28.4008	15.4052	27.744	15.4052	28.3691	15.405	27.8572	15.4053	27.9378	15.4052	28.0342	15.405	28.0503	15.405	27.1212	15.4051	27.9378	15.405	27.6303	15.405	27.6953	15.4049	27.1046
15.4094	26.5901	15.4092	26.5901	15.4087	27.8847	15.4091	27.5749	15.4089	27.4763	15.4088	26.7933	15.4088	27.624	15.4089	27.2616	15.409	26.7257	15.4092	27.5092	15.4089	27.2616	15.4092	28.4466	15.409	27.8522	15.4089	26.522	15.409	27.3609	15.409	27.7709	15.4088	26.8607	15.4091	27.245	15.409	27.5913	15.4088	27.9818	15.4088	28.1911	15.4089	27.2284	15.4088	27.3444	15.4088	27.112	15.4087	27.0786
15.4132	27.6823	15.4129	28.766	15.4125	27.7634	15.4128	28.0695	15.4127	28.2134	15.4125	26.7234	15.4125	26.9746	15.4127	27.3061	15.4127	27.7634	15.4129	27.339	15.4127	27.3061	15.4129	27.9249	15.4127	27.552	15.4126	28.2134	15.4127	27.7634	15.4127	28.0535	15.4126	28.0054	15.4129	27.941	15.4128	27.7634	15.4126	27.3719	15.4125	28.0695	15.4126	27.9732	15.4126	26.9913	15.4125	27.4047	15.4125	27.6823
15.4169	26.9775	15.4167	26.8958	15.4162	26.4165	15.4166	26.8137	15.4164	27.5432	15.4163	27.5752	15.4163	27.0916	15.4164	27.0916	15.4165	27.0102	15.4167	27.0591	15.4164	27.0916	15.4167	27.8297	15.4165	27.3506	15.4164	26.6489	15.4165	27.8138	15.4165	27.3989	15.4163	26.5496	15.4166	26.4831	15.4165	27.0916	15.4163	26.8466	15.4163	27.0265	15.4164	27.2861	15.4163	26.4332	15.4163	26.6985	15.4162	27.639
15.4207	27.4541	15.4204	27.5372	15.42	27.5372	15.4203	27.504	15.4202	27.3539	15.42	28.2748	15.42	26.349	15.4202	27.0682	15.4202	27.9167	15.4204	28.291	15.4202	27.0682	15.4204	28.4523	15.4202	28.1614	15.4201	28.3879	15.4202	27.3539	15.4202	27.5206	15.4201	27.5538	15.4204	27.8839	15.4203	27.4207	15.4201	27.4707	15.42	28.4523	15.4201	27.9003	15.4201	27.9494	15.42	28.5004	15.42	27.8346
15.4245	27.071	15.4242	26.3855	15.4238	27.1496	15.4241	26.7065	15.424	27.601	15.4238	25.9295	15.4238	27.8164	15.424	26.6106	15.424	27.0553	15.4242	26.4017	15.424	26.6106	15.4242	26.9922	15.424	25.7812	15.4239	26.8656	15.424	26.7544	15.424	27.071	15.4239	26.6586	15.4242	26.5946	15.4241	27.3373	15.4239	26.9448	15.4238	27.7397	15.4239	27.3996	15.4239	27.3061	15.4238	27.3373	15.4238	26.4178
15.4282	26.3083	15.428	27.3789	15.4275	26.9805	15.4279	26.779	15.4277	26.7323	15.4276	27.2569	15.4276	27.119	15.4277	26.9805	15.4278	27.2416	15.428	27.2263	15.4277	26.9805	15.428	27.211	15.4278	26.965	15.4277	27.0883	15.4278	26.4976	15.4278	27.119	15.4276	27.8316	15.4279	26.5761	15.4278	26.4189	15.4276	27.7566	15.4276	27.3485	15.4277	27.3637	15.4276	26.7635	15.4276	26.5918	15.4275	27.211
15.432	28.0383	15.4317	27.7349	15.4313	27.1509	15.4316	27.4607	15.4315	27.2491	15.4313	26.8707	15.4313	27.895	15.4315	27.3632	15.4315	27.3307	15.4317	27.6384	15.4315	27.3632	15.4317	27.5901	15.4315	26.6545	15.4314	26.7379	15.4315	27.3469	15.4315	26.6211	15.4314	27.412	15.4317	27.5578	15.4316	27.3307	15.4314	27.863	15.4313	27.2328	15.4314	28.2755	15.4314	27.2164	15.4313	26.7379	15.4313	27.5739
15.4357	27.9022	15.4355	28.683	15.435	27.3525	15.4354	27.4365	15.4352	27.6037	15.4351	28.2464	15.4351	27.1499	15.4352	27.6703	15.4353	28.6508	15.4355	28.6669	15.4352	27.6703	15.4355	28.522	15.4353	28.1321	15.4352	27.587	15.4353	26.6539	15.4353	27.47	15.4351	27.9022	15.4354	28.1321	15.4353	28.0174	15.4351	28.7951	15.4351	27.9187	15.4352	27.8857	15.4351	28.1975	15.4351	28.7631	15.435	28.4574
15.4395	26.3905	15.4392	27.3843	15.4388	27.4322	15.4391	27.6549	15.439	27.3362	15.4388	27.2399	15.4388	26.5229	15.439	27.0139	15.439	27.9229	15.4392	27.4801	15.439	27.0139	15.4392	27.1755	15.439	28.235	15.4389	26.5229	15.439	27.3683	15.439	26.006	15.4389	27.2721	15.4392	27.7971	15.4391	27.2881	15.4389	27.4163	15.4388	27.0139	15.4389	27.4003	15.4389	26.5889	15.4388	27.4163	15.4388	27.2077
15.4433	26.7785	15.443	27.7445	15.4426	27.8865	15.4429	27.6335	15.4428	27.169	15.4426	27.33	15.4426	27.0557	15.4428	27.4742	15.4428	27.2657	15.443	27.2496	15.4428	27.4742	15.443	27.6494	15.4428	27.554	15.4427	27.1366	15.4428	26.8276	15.4428	27.5858	15.4427	27.314	15.443	28.0904	15.4429	28.2151	15.4427	26.8603	15.4426	27.2979	15.4427	26.9256	15.4427	26.515	15.4426	27.8392	15.4426	27.4582
15.447	27.2965	15.4468	27.5603	15.4463	27.3792	15.4467	26.5066	15.4465	27.2302	15.4464	27.6422	15.4464	27.2302	15.4465	27.4781	15.4466	27.5274	15.4468	27.147	15.4465	27.4781	15.4468	27.1137	15.4466	27.6585	15.4465	27.2302	15.4466	27.3957	15.4466	26.896	15.4464	27.1304	15.4467	28.1286	15.4466	28.0965	15.4464	26.9296	15.4464	26.9967	15.4465	26.5407	15.4464	27.7401	15.4464	26.9967	15.4463	26.5407
15.4508	27.5272	15.4505	26.9045	15.4501	27.3053	15.4504	26.856	15.4503	27.3371	15.4501	27.5114	15.4501	26.969	15.4503	26.7425	15.4503	27.3847	15.4505	27.1136	15.4503	26.7425	15.4505	27.6846	15.4503	27.7942	15.4502	27.4164	15.4503	26.5468	15.4503	27.5902	15.4502	27.0494	15.4505	27.3371	15.4504	28.0278	15.4502	27.2096	15.4501	27.6217	15.4502	28.2594	15.4502	28.1361	15.4501	26.5959	15.4501	27.0494
15.4545	27.181	15.4543	27.0803	15.4538	27.745	15.4542	27.9576	15.454	28.3621	15.4539	27.248	15.4539	27.7778	15.454	27.2814	15.4541	27.2313	15.4543	27.1307	15.454	27.2814	15.4543	27.181	15.4541	26.7077	15.454	26.7077	15.4541	27.6133	15.4541	27.4146	15.4539	26.5538	15.4542	27.2814	15.4541	27.4644	15.4539	27.1475	15.4539	27.5142	15.454	27.2313	15.4539	27.1475	15.4539	27.2647	15.4538	27.4312
15.4583	27.7431	15.4581	27.7591	15.4576	28.3284	15.458	27.4539	15.4578	27.1127	15.4577	27.3731	15.4577	28.3284	15.4578	28.1241	15.4579	27.5024	15.4581	28.5933	15.4578	28.1241	15.4581	26.9322	15.4579	27.5989	15.4578	26.9651	15.4579	27.5989	15.4579	26.5342	15.4577	27.8866	15.458	27.3893	15.4579	28.1557	15.4577	27.3407	15.4577	27.3082	15.4578	27.7112	15.4577	27.2432	15.4577	28.0926	15.4576	27.5185
15.4621	27.003	15.4618	26.7209	15.4614	26.5032	15.4617	26.6875	15.4616	27.4125	15.4614	27.4288	15.4614	27.4613	15.4616	26.2328	15.4616	27.9121	15.4618	27.4937	15.4616	26.2328	15.4618	26.3176	15.4616	26.854	15.4615	26.1818	15.4616	27.7037	15.4616	26.7376	15.4615	26.6708	15.4618	26.6374	15.4617	27.2658	15.4615	26.6207	15.4614	27.2331	15.4615	27.768	15.4615	28.1665	15.4614	27.3474	15.4614	27.036
15.4658	27.3347	15.4656	27.3347	15.4651	26.8052	15.4655	27.4981	15.4653	27.3019	15.4652	28.0945	15.4652	27.0547	15.4653	27.0547	15.4654	27.7737	15.4656	27.4492	15.4653	27.0547	15.4656	27.9506	15.4654	27.4002	15.4653	28.2377	15.4654	28.0466	15.4654	27.2691	15.4652	27.3839	15.4655	26.9386	15.4654	26.872	15.4652	28.0147	15.4652	27.9666	15.4653	26.8553	15.4652	27.3184	15.4652	26.9718	15.4651	27.4819
15.4696	27.2759	15.4693	26.6457	15.4689	26.8412	15.4692	26.9869	15.4691	27.1317	15.4689	27.8136	15.4689	27.0513	15.4691	26.2505	15.4691	25.4759	15.4693	26.8412	15.4691	26.2505	15.4693	26.9384	15.4691	27.2279	15.469	27.451	15.4691	27.625	15.4691	27.4986	15.469	26.6294	15.4693	27.9542	15.4692	27.0996	15.469	26.8736	15.4689	27.4827	15.469	25.7141	15.469	27.2918	15.4689	27.4033	15.4689	27.1959
15.4733	26.9395	15.4731	26.6244	15.4726	27.381	15.473	27.1202	15.4728	27.8156	15.4727	27.4135	15.4727	26.8238	15.4728	27.5266	15.4729	26.3224	15.4731	26.89	15.4728	27.5266	15.4731	27.0382	15.4729	27.5589	15.4728	26.923	15.4729	27.9431	15.4729	27.7356	15.4727	27.4944	15.473	28.7734	15.4729	27.7196	15.4727	26.6744	15.4727	27.1693	15.4728	27.7036	15.4727	28.149	15.4727	27.4135	15.4726	27.3973
15.4771	26.7035	15.4769	27.7276	15.4764	27.8073	15.4768	27.1145	15.4766	27.455	15.4765	27.455	15.4765	26.687	15.4766	26.8522	15.4767	26.7366	15.4769	27.0164	15.4766	26.8522	15.4769	26.8192	15.4767	27.3258	15.4766	27.7595	15.4767	26.9837	15.4767	27.261	15.4765	27.5676	15.4768	27.2447	15.4767	27.9184	15.4765	27.5033	15.4765	27.5033	15.4766	26.6704	15.4765	27.8232	15.4765	26.9837	15.4764	27.4872
15.4809	27.7486	15.4806	26.8043	15.4802	27.6363	15.4805	27.4266	15.4804	27.1663	15.4802	26.9035	15.4802	27.2153	15.4804	26.5044	15.4804	27.0516	15.4806	27.5074	15.4804	26.5044	15.4806	27.2479	15.4804	27.9241	15.4803	27.7646	15.4804	28.2246	15.4804	27.7325	15.4803	27.378	15.4806	26.9365	15.4805	27.4913	15.4803	26.8705	15.4802	28.1774	15.4803	27.1826	15.4803	27.2479	15.4802	28.2404	15.4802	27.6684
15.4846	26.8398	15.4844	26.7714	15.4839	26.7543	15.4843	26.959	15.4841	26.7029	15.484	27.4809	15.484	27.8618	15.4841	27.7299	15.4842	27.1116	15.4844	27.6472	15.4841	27.7299	15.4844	26.4615	15.4842	27.3137	15.4841	27.1116	15.4842	27.4475	15.4842	26.3227	15.484	26.891	15.4843	27.6472	15.4842	27.6638	15.484	27.1116	15.484	27.1116	15.4841	27.5808	15.484	27.4475	15.484	26.4095	15.4839	27.944
15.4884	27.3828	15.4881	26.7921	15.4877	27.6156	15.488	26.7921	15.4879	27.6487	15.4877	26.8091	15.4877	27.6487	15.4879	27.2992	15.4879	27.1985	15.4881	28.4957	15.4879	27.2992	15.4881	27.7148	15.4879	27.4828	15.4878	28.0754	15.4879	27.4495	15.4879	27.5659	15.4878	27.0468	15.4881	27.2992	15.488	27.2489	15.4878	27.8136	15.4877	26.0656	15.4878	27.3995	15.4878	27.6817	15.4877	28.0591	15.4877	27.8136
15.4922	26.3519	15.4919	26.5343	15.4915	26.0171	15.4918	27.1872	15.4917	26.5012	15.4915	26.7974	15.4915	26.7646	15.4917	25.9328	15.4917	26.2853	15.4919	26.6333	15.4917	25.9328	15.4919	26.7154	15.4917	27.364	15.4916	26.7646	15.4917	27.0092	15.4917	26.6003	15.4916	26.5343	15.4919	27.2194	15.4918	26.7154	15.4916	27.2355	15.4915	27.2677	15.4916	27.1549	15.4916	27.1549	15.4915	26.7482	15.4915	27.074
15.4959	27.5329	15.4957	26.6093	15.4952	26.8432	15.4956	26.8266	15.4954	27.6462	15.4953	27.1902	15.4953	27.3865	15.4954	27.6784	15.4955	27.1574	15.4957	27.223	15.4954	27.6784	15.4957	26.6596	15.4955	26.4242	15.4954	27.4028	15.4955	27.042	15.4955	28.0789	15.4953	27.2886	15.4956	27.6623	15.4955	27.1409	15.4953	27.9034	15.4953	27.4028	15.4954	27.1409	15.4953	28.1106	15.4953	27.223	15.4952	27.3865
15.4997	27.1619	15.4994	26.6987	15.499	26.4135	15.4993	26.8153	15.4992	26.6319	15.499	26.8319	15.499	26.7321	15.4992	27.0633	15.4992	26.3629	15.4994	26.9809	15.4992	27.0633	15.4994	26.9478	15.4992	26.4304	15.4991	26.5984	15.4992	26.7654	15.4992	26.682	15.4991	26.9478	15.4994	27.0139	15.4993	26.7986	15.4991	27.1455	15.499	28.0338	15.4991	27.8103	15.4991	27.6497	15.499	27.5042	15.499	26.8153
15.5034	27.4197	15.5032	27.0213	15.5027	27.1381	15.5031	27.1215	15.5029	26.617	15.5028	27.4691	15.5028	26.515	15.5029	28.4232	15.503	26.7187	15.5032	27.2047	15.5029	28.4232	15.5032	26.9711	15.503	27.2213	15.5029	27.8936	15.503	27.6168	15.503	27.8124	15.5028	27.6168	15.5031	27.9421	15.503	27.7148	15.5028	27.0548	15.5028	28.3754	15.5029	27.2876	15.5028	28.039	15.5028	27.0381	15.5027	26.9208
15.5072	26.0269	15.507	26.9687	15.5065	26.9025	15.5069	26.9687	15.5067	26.2994	15.5066	26.4515	15.5066	26.703	15.5067	26.8029	15.5068	27.3461	15.507	25.9927	15.5067	26.8029	15.507	26.2825	15.5068	26.7697	15.5067	27.2318	15.5068	26.9025	15.5068	26.4683	15.5066	26.8528	15.5069	26.6696	15.5068	27.7667	15.5066	26.6696	15.5066	26.7697	15.5067	26.2316	15.5066	27.6057	15.5066	26.9191	15.5065	26.1465
15.511	26.6849	15.5107	27.092	15.5103	26.4541	15.5106	27.1566	15.5105	27.1405	15.5103	26.9787	15.5103	27.0435	15.5105	26.8648	15.5105	27.1728	15.5107	27.3815	15.5105	26.8648	15.5107	26.7504	15.5105	26.9787	15.5104	27.8415	15.5105	26.6356	15.5105	27.3815	15.5104	27.1566	15.5107	26.121	15.5106	26.5368	15.5104	27.0111	15.5103	27.5092	15.5104	27.5092	15.5104	27.3975	15.5103	27.4773	15.5103	27.1728
15.5147	26.8881	15.5145	26.7339	15.514	25.7896	15.5144	27.6959	15.5142	26.9051	15.5141	26.5269	15.5141	26.6479	15.5142	26.8197	15.5143	26.9051	15.5145	25.9494	15.5142	26.8197	15.5145	26.3358	15.5143	27.0923	15.5142	26.3184	15.5143	26.6651	15.5143	26.871	15.5141	26.9733	15.5144	27.8778	15.5143	27.0244	15.5141	26.6651	15.5141	27.4794	15.5142	26.9222	15.5141	27.1769	15.5141	27.0583	15.514	27.7456
15.5185	26.2995	15.5182	26.6142	15.5178	25.9303	15.5181	26.6142	15.518	26.68	15.5178	26.909	15.5178	27.3934	15.518	26.6472	15.518	27.6641	15.5182	26.6142	15.518	26.6472	15.5182	27.0553	15.518	26.7457	15.5179	26.4325	15.518	26.8928	15.518	27.3453	15.5179	27.8536	15.5182	25.9472	15.5181	27.0553	15.5179	26.5648	15.5178	27.6006	15.5179	27.5211	15.5179	26.7784	15.5178	26.0146	15.5178	27.2811
15.5222	26.5934	15.522	26.3715	15.5215	26.6613	15.5219	26.1649	15.5217	26.6444	15.5216	25.782	15.5216	26.8641	15.5217	27.0486	15.5218	27.082	15.522	26.5253	15.5217	27.0486	15.522	26.7967	15.5218	27.3148	15.5217	27.4139	15.5218	27.2651	15.5218	26.5253	15.5216	26.3028	15.5219	27.3313	15.5218	27.2816	15.5216	26.44	15.5216	26.1476	15.5217	27.082	15.5216	27.182	15.5216	26.8977	15.5215	27.0653
15.526	26.5955	15.5258	27.263	15.5253	26.7975	15.5257	26.7135	15.5255	26.663	15.5254	26.1697	15.5254	27.4928	15.5255	26.8143	15.5256	27.3124	15.5258	27.1639	15.5255	26.8143	15.5258	27.7693	15.5256	26.6124	15.5255	26.3238	15.5256	27.1474	15.5256	27.0977	15.5254	26.7807	15.5257	27.4601	15.5256	26.392	15.5254	27.6558	15.5254	27.3289	15.5255	26.9313	15.5254	26.9647	15.5254	27.0146	15.5253	26.7471
15.5298	27.3378	15.5295	27.6013	15.5291	27.1718	15.5294	26.0672	15.5293	26.9377	15.5291	26.4633	15.5291	26.0672	15.5293	27.2715	15.5293	27.0383	15.5295	27.2051	15.5293	27.2715	15.5295	26.9377	15.5293	26.7692	15.5292	26.7692	15.5293	26.6677	15.5293	26.9377	15.5292	26.5657	15.5295	26.5827	15.5294	26.6337	15.5292	27.2881	15.5291	27.1051	15.5292	27.5849	15.5292	27.1385	15.5291	27.3709	15.5291	27.1718
15.5335	27.8246	15.5333	27.0018	15.5328	27.6919	15.5332	27.5085	15.533	26.5029	15.5329	28.006	15.5329	26.7621	15.533	27.5753	15.5331	26.7793	15.5333	26.9335	15.533	27.5753	15.5333	26.8822	15.5331	28.7041	15.533	27.0529	15.5331	27.3911	15.5331	27.808	15.5329	26.9335	15.5332	27.7251	15.5331	27.4917	15.5329	27.1548	15.5329	28.1699	15.533	28.0881	15.5329	26.5376	15.5329	27.5085	15.5328	28.1208
15.5373	26.0469	15.537	27.285	15.5366	27.0519	15.5369	26.2888	15.5368	26.3576	15.5366	26.3404	15.5366	26.2544	15.5368	26.306	15.5368	26.9178	15.537	26.901	15.5368	26.306	15.537	27.3843	15.5368	27.9403	15.5367	26.7662	15.5368	26.0643	15.5368	26.2199	15.5367	26.8842	15.537	26.0295	15.5369	27.2186	15.5367	27.0185	15.5366	27.3347	15.5367	26.5456	15.5367	27.6637	15.5366	26.8337	15.5366	27.6309
15.5411	27.2444	15.5408	26.324	15.5404	26.4408	15.5407	27.3251	15.5406	26.4241	15.5404	25.8515	15.5404	26.1898	15.5406	27.1473	15.5406	26.1057	15.5408	25.7662	15.5406	27.1473	15.5408	27.3412	15.5406	27.5657	15.5405	26.9029	15.5406	26.6563	15.5406	27.0498	15.5405	26.7058	15.5408	27.7568	15.5407	26.7552	15.5405	26.7881	15.5404	26.8865	15.5405	27.0498	15.5405	27.0661	15.5404	27.0498	15.5404	27.1311
15.5448	25.819	15.5446	26.3029	15.5441	26.778	15.5445	27.2284	15.5443	26.3713	15.5442	26.862	15.5442	26.2686	15.5443	26.4054	15.5444	26.6262	15.5446	26.8787	15.5443	26.4054	15.5446	26.7612	15.5444	25.8016	15.5443	27.1123	15.5444	26.862	15.5444	26.8452	15.5442	26.862	15.5445	27.1455	15.5444	27.3439	15.5442	26.5924	15.5442	27.2779	15.5443	26.7275	15.5442	27.6551	15.5442	27.0957	15.5441	26.5924
15.5486	27.4306	15.5483	27.7424	15.5479	27.5788	15.5482	27.6934	15.5481	27.1152	15.5479	26.8467	15.5479	26.5244	15.5481	27.1652	15.5481	27.6116	15.5483	27.3645	15.5481	27.1652	15.5483	27.2817	15.5481	27.1652	15.548	27.2484	15.5481	26.9981	15.5481	27.8727	15.548	27.3314	15.5483	27.4965	15.5482	27.5952	15.548	28.0347	15.5479	27.2817	15.548	27.4141	15.548	27.4141	15.5479	27.6771	15.5479	27.6443
15.5523	26.8498	15.5521	26.5969	15.5516	25.6835	15.552	26.495	15.5518	26.6814	15.5517	26.732	15.5517	26.461	15.5518	26.6307	15.5519	27.2826	15.5521	26.9001	15.5518	26.6307	15.5521	27.1501	15.5519	26.6645	15.5518	25.8931	15.5519	26.3757	15.5519	26.5969	15.5517	26.7657	15.552	27.6924	15.5519	26.9837	15.5517	26.478	15.5517	27.0004	15.5518	27.4965	15.5517	27.1667	15.5517	26.9335	15.5516	28.2084
15.5561	27.3492	15.5558	28.4675	15.5554	26.8583	15.5557	26.7727	15.5556	27.164	15.5554	27.0455	15.5554	26.7212	15.5556	27.4664	15.5556	26.8241	15.5558	26.5662	15.5556	27.4664	15.5558	26.7212	15.5556	26.8583	15.5555	26.7727	15.5556	27.3157	15.5556	27.6164	15.5555	27.6164	15.5558	27.5498	15.5557	26.7556	15.5555	27.6496	15.5554	27.6496	15.5555	27.4831	15.5555	26.6697	15.5554	27.2147	15.5554	28.3867
15.5599	26.5904	15.5596	26.6757	15.5592	27.1819	15.5595	26.8116	15.5594	26.3155	15.5592	25.9154	15.5592	26.3328	15.5594	26.3328	15.5594	27.3983	15.5596	26.6074	15.5594	26.3328	15.5596	26.9974	15.5594	26.539	15.5593	27.4149	15.5594	27.1986	15.5594	26.8454	15.5593	27.1819	15.5596	26.9974	15.5595	26.9131	15.5593	26.7946	15.5592	27.0814	15.5593	26.9299	15.5593	26.0553	15.5592	26.8962	15.5592	26.5904
15.5636	26.5087	15.5634	27.7255	15.5629	26.6429	15.5633	26.0506	15.5631	26.6931	15.563	26.9755	15.563	26.3569	15.5631	26.0506	15.5632	27.0416	15.5634	27.0581	15.5631	26.0506	15.5634	26.2722	15.5632	26.8097	15.5631	26.9093	15.5632	26.843	15.5632	27.1568	15.563	26.8762	15.5633	26.7931	15.5632	27.0581	15.563	26.119	15.563	27.0086	15.5631	28.0454	15.563	26.4076	15.563	27.548	15.5629	26.5591
15.5674	26.0913	15.5671	26.277	15.5667	26.5946	15.567	25.853	15.5669	25.9554	15.5667	26.6776	15.5667	27.5258	15.5669	26.7603	15.5669	25.7503	15.5671	26.5281	15.5669	26.7603	15.5671	26.478	15.5669	25.9554	15.5668	27.2352	15.5669	27.0724	15.5669	26.4446	15.5668	26.3274	15.5671	26.4279	15.567	27.1864	15.5668	26.4112	15.5667	26.5447	15.5668	26.6445	15.5668	26.4446	15.5667	27.7816	15.5667	26.3106
15.5711	26.8199	15.5709	26.6332	15.5704	26.4624	15.5708	27.0723	15.5706	27.5868	15.5705	27.6032	15.5705	26.938	15.5706	26.0305	15.5707	27.9786	15.5709	27.6525	15.5706	26.0305	15.5709	27.1727	15.5707	25.9956	15.5706	27.4384	15.5707	27.7017	15.5707	27.455	15.5705	26.9548	15.5708	26.9548	15.5707	27.521	15.5705	26.7691	15.5705	27.5868	15.5706	26.8537	15.5705	26.2732	15.5705	27.1727	15.5704	26.1174
15.5749	26.4679	15.5747	26.9887	15.5742	26.5356	15.5746	26.2977	15.5744	27.4343	15.5743	26.7379	15.5743	27.5812	15.5744	26.0403	15.5745	26.6033	15.5747	27.0883	15.5744	26.0403	15.5747	27.0219	15.5745	26.872	15.5744	26.6875	15.5745	26.7883	15.5745	26.7547	15.5743	26.637	15.5746	25.902	15.5745	26.3659	15.5743	26.7211	15.5743	26.5526	15.5744	25.465	15.5743	27.0386	15.5743	27.1215	15.5742	27.2041
15.5787	25.7052	15.5784	27.5935	15.578	26.3939	15.5783	26.1942	15.5782	26.2942	15.578	27.1135	15.578	26.9354	15.5782	26.8703	15.5782	27.3065	15.5784	27.641	15.5782	26.8703	15.5784	26.3275	15.5782	26.7234	15.5781	26.144	15.5782	27.178	15.5782	26.9516	15.5781	27.2423	15.5784	25.9424	15.5783	26.9841	15.5781	26.9841	15.578	27.0812	15.5781	26.9192	15.5781	25.8071	15.578	27.0489	15.578	27.7043
15.5824	26.6613	15.5822	27.2635	15.5817	26.7457	15.5821	25.8192	15.5819	27.0809	15.5818	26.2006	15.5818	26.2694	15.5819	26.9975	15.582	25.9238	15.5822	26.5766	15.5819	26.9975	15.5822	27.1308	15.582	26.6105	15.5819	27.2469	15.582	26.3551	15.582	26.8467	15.5818	26.4746	15.5821	26.0279	15.582	26.4916	15.5818	27.164	15.5818	26.4063	15.5819	27.5924	15.5818	26.8971	15.5818	27.0309	15.5817	26.9306
15.5862	27.3936	15.5859	27.2278	15.5855	26.5717	15.5858	27.3936	15.5857	27.2943	15.5855	26.6567	15.5855	26.5887	15.5857	26.7076	15.5857	26.3322	15.5859	26.6906	15.5857	26.7076	15.5859	26.7245	15.5857	27.2445	15.5856	26.8933	15.5857	27.1613	15.5857	27.4101	15.5856	26.2288	15.5859	27.1779	15.5858	28.1434	15.5856	27.1112	15.5855	26.4008	15.5856	27.5583	15.5856	26.9773	15.5855	26.8933	15.5855	26.8428
15.5899	26.6656	15.5897	26.5479	15.5892	26.0542	15.5896	26.4465	15.5894	25.9509	15.5893	26.5816	15.5893	25.9336	15.5894	26.8163	15.5895	27.1812	15.5897	26.9662	15.5894	26.8163	15.5897	26.5816	15.5895	26.5647	15.5894	25.9509	15.5895	27.2306	15.5895	27.1977	15.5893	26.5816	15.5896	26.8497	15.5895	26.7996	15.5893	26.4634	15.5893	26.833	15.5894	26.632	15.5893	26.4465	15.5893	26.2255	15.5892	26.037
15.5937	26.7991	15.5935	28.1007	15.593	27.7562	15.5934	27.1893	15.5932	26.8503	15.5931	27.3573	15.5931	27.0881	15.5932	27.307	15.5933	26.9525	15.5935	26.6448	15.5932	27.307	15.5935	26.6104	15.5933	26.6104	15.5932	27.307	15.5933	27.4742	15.5933	26.6104	15.5931	27.0881	15.5934	27.4242	15.5933	27.0204	15.5931	27.8057	15.5931	27.6405	15.5932	26.7306	15.5931	27.6073	15.5931	26.8844	15.593	26.8674
15.5975	25.869	15.5972	26.5198	15.5968	27.7429	15.5971	26.0818	15.597	26.1348	15.5968	25.4379	15.5968	26.8994	15.597	25.9579	15.597	27.7927	15.5972	27.2737	15.597	25.9579	15.5972	26.9165	15.597	27.1042	15.5969	26.6758	15.597	26.848	15.597	26.6412	15.5969	26.4677	15.5972	26.9508	15.5971	26.5719	15.5969	26.3979	15.5968	26.7792	15.5969	26.2403	15.5969	26.8136	15.5968	26.7103	15.5968	26.9336
15.6012	26.6704	15.601	26.6537	15.6005	27.4121	15.6009	27.2654	15.6007	26.7372	15.6006	26.5699	15.6006	26.5196	15.6007	26.9033	15.6008	27.477	15.601	27.2163	15.6007	26.9033	15.601	26.351	15.6008	27.1999	15.6007	27.249	15.6008	26.4186	15.6008	27.052	15.6006	26.4523	15.6009	27.1014	15.6008	26.1813	15.6006	27.1999	15.6006	26.7871	15.6007	26.3002	15.6006	26.8037	15.6006	27.298	15.6005	27.3958
15.605	26.8982	15.6047	27.2383	15.6043	26.8469	15.6046	25.6189	15.6045	27.5742	15.6043	26.3276	15.6043	27.3899	15.6045	27.2383	15.6045	26.6231	15.6047	26.2401	15.6045	27.2383	15.6047	26.6231	15.6045	25.9757	15.6044	26.7954	15.6045	26.3451	15.6045	27.2721	15.6044	26.9836	15.6047	27.3395	15.6046	26.9153	15.6044	27.2721	15.6043	26.8982	15.6044	26.3625	15.6044	27.0007	15.6043	25.9757	15.6043	27.1198
15.6088	27.2801	15.6085	27.3658	15.6081	27.891	15.6084	26.1592	15.6083	27.5702	15.6081	27.8574	15.6081	27.0735	15.6083	26.9174	15.6083	27.4682	15.6085	28.075	15.6083	26.9174	15.6085	27.263	15.6083	26.8652	15.6082	26.8304	15.6083	27.6719	15.6083	26.8826	15.6082	27.3315	15.6085	27.655	15.6084	27.0907	15.6082	27.6381	15.6081	27.2973	15.6082	28.0916	15.6082	27.2114	15.6081	27.3487	15.6081	26.2484
15.6125	26.6452	15.6123	26.696	15.6118	26.4581	15.6122	26.6452	15.612	26.5433	15.6119	26.1664	15.6119	26.7636	15.612	26.3726	15.6121	27.1156	15.6123	26.7805	15.612	26.3726	15.6123	26.5263	15.6121	26.3384	15.612	26.1664	15.6121	26.8478	15.6121	27.3808	15.6119	27.0155	15.6122	26.9653	15.6121	26.1145	15.6119	27.3478	15.6119	27.0155	15.612	26.3555	15.6119	26.3726	15.6119	26.0972	15.6118	26.9486
15.6163	26.3171	15.616	26.9768	15.6156	26.682	15.6159	26.583	15.6158	26.4171	15.6156	26.649	15.6156	27.1878	15.6158	27.4292	15.6158	26.682	15.616	26.3505	15.6158	27.4292	15.616	27.1554	15.6158	26.2503	15.6157	26.4338	15.6158	25.9472	15.6158	26.616	15.6157	27.2846	15.616	26.8789	15.6159	27.1878	15.6157	27.6685	15.6156	27.2846	15.6157	27.2846	15.6157	26.649	15.6156	27.1068	15.6156	25.998
15.62	26.3961	15.6198	26.5499	15.6193	26.1205	15.6197	26.618	15.6195	26.8212	15.6194	25.9641	15.6194	27.3391	15.6195	25.9293	15.6196	27.223	15.6198	26.8885	15.6195	25.9293	15.6198	26.8549	15.6196	26.4646	15.6195	28.0417	15.6196	26.635	15.6196	26.4475	15.6194	26.838	15.6197	26.4475	15.6196	26.635	15.6194	26.1551	15.6194	26.7028	15.6195	26.6859	15.6194	26.6689	15.6194	26.4987	15.6193	27.3225
15.6238	27.0762	15.6236	26.5664	15.6231	26.8307	15.6235	27.3034	15.6233	26.5996	15.6232	25.8597	15.6232	27.768	15.6233	26.5664	15.6234	26.4999	15.6236	27.6406	15.6233	26.5664	15.6236	27.4966	15.6234	26.3664	15.6233	26.6493	15.6234	27.125	15.6234	25.3951	15.6232	25.7914	15.6235	26.9783	15.6234	27.0762	15.6232	26.7319	15.6232	27.7362	15.6233	27.6246	15.6232	26.9292	15.6232	26.8636	15.6231	27.125
15.6276	27.5327	15.6273	27.3499	15.6269	26.4685	15.6272	26.5717	15.6271	26.8959	15.6269	26.6916	15.6269	26.4513	15.6271	25.717	15.6271	26.2088	15.6273	26.5717	15.6271	25.717	15.6273	26.9128	15.6271	26.1042	15.627	26.3995	15.6271	26.4858	15.6271	26.9636	15.627	26.2262	15.6273	26.7257	15.6272	26.0867	15.627	27.1826	15.6269	26.6745	15.627	27.149	15.627	27.5824	15.6269	27.1826	15.6269	26.8109
15.6313	27.8017	15.6311	28.073	15.6306	27.2859	15.631	27.3379	15.6308	27.4071	15.6307	27.3032	15.6307	27.6993	15.6308	27.7676	15.6309	26.9189	15.6311	27.2859	15.6308	27.7676	15.6311	27.0243	15.6309	28.1572	15.6308	27.5793	15.6309	27.4761	15.6309	26.7778	15.6307	26.6715	15.631	27.3898	15.6309	28.1235	15.6307	27.8528	15.6307	27.4589	15.6308	27.0243	15.6307	26.6537	15.6307	27.3725	15.6306	26.7955
15.6351	26.431	15.6348	26.8083	15.6344	26.8763	15.6347	26.5344	15.6346	26.3618	15.6344	26.7059	15.6344	27.0794	15.6346	26.5344	15.6346	27.1468	15.6348	26.4482	15.6346	26.5344	15.6348	26.5688	15.6346	26.9611	15.6345	26.7571	15.6346	27.3479	15.6346	26.5	15.6345	27.2977	15.6348	26.431	15.6347	26.6546	15.6345	27.214	15.6344	27.0794	15.6345	27.0119	15.6345	27.1636	15.6344	26.6031	15.6344	27.0457
15.6388	27.2279	15.6386	27.2955	15.6381	26.456	15.6385	26.733	15.6383	27.1941	15.6382	28.0444	15.6382	26.5081	15.6383	26.1233	15.6384	27.6974	15.6386	26.5775	15.6383	26.1233	15.6386	27.1262	15.6384	27.4469	15.6383	26.8704	15.6384	27.2279	15.6384	27.5139	15.6382	27.0753	15.6385	27.1941	15.6384	27.6475	15.6382	27.9127	15.6382	27.4301	15.6383	27.1941	15.6382	27.0923	15.6382	26.956	15.6381	26.5602
15.6426	26.5879	15.6424	27.3782	15.6419	26.5024	15.6423	26.8933	15.6421	27.3782	15.642	26.2271	15.642	26.927	15.6421	27.527	15.6422	27.095	15.6424	26.9102	15.6421	27.527	15.6424	27.2619	15.6422	26.3135	15.6421	26.9102	15.6422	25.8964	15.6422	27.0279	15.642	26.9607	15.6423	26.6731	15.6422	27.6421	15.642	26.758	15.642	26.622	15.6421	26.5367	15.642	26.8088	15.642	26.5879	15.6419	27.1953
15.6464	27.4225	15.6461	26.8808	15.6457	27.2712	15.646	26.5885	15.6459	27.3386	15.6457	26.692	15.6457	27.2206	15.6459	27.0172	15.6459	28.1178	15.6461	26.6576	15.6459	27.0172	15.6461	26.8294	15.6459	26.915	15.6458	27.3217	15.6459	26.778	15.6459	26.5366	15.6458	27.1022	15.6461	27.1699	15.646	26.5712	15.6458	26.3454	15.6457	26.8123	15.6458	26.223	15.6458	27.7226	15.6457	27.0002	15.6457	27.0342
15.6501	27.5843	15.6499	26.8071	15.6494	27.2727	15.6498	26.5373	15.6496	26.2134	15.6495	27.6982	15.6495	26.5373	15.6496	26.0413	15.6497	26.9242	15.6499	26.8406	15.6496	26.0413	15.6499	26.7567	15.6497	26.5034	15.6496	27.5353	15.6497	26.4694	15.6497	26.9576	15.6495	26.0758	15.6498	26.4184	15.6497	27.1073	15.6495	26.6388	15.6495	26.9576	15.6496	26.4184	15.6495	26.8071	15.6495	27.0575	15.6494	27.0741
15.6539	27.8801	15.6536	27.2212	15.6532	27.3066	15.6535	26.6685	15.6534	27.8467	15.6532	26.9635	15.6532	26.8598	15.6534	26.998	15.6534	27.3407	15.6536	27.7295	15.6534	26.998	15.6536	27.187	15.6534	27.6454	15.6533	27.9468	15.6534	27.1356	15.6534	27.2554	15.6533	27.83	15.6536	27.9968	15.6535	27.7462	15.6533	28.2451	15.6532	27.2725	15.6533	27.4426	15.6533	27.0669	15.6532	26.998	15.6532	27.4256
15.6577	27.1981	15.6574	26.3271	15.657	27.3952	15.6573	27.4933	15.6572	26.4968	15.657	25.8633	15.657	26.6318	15.6572	26.5644	15.6572	26.7829	15.6574	26.615	15.6572	26.5644	15.6574	26.3441	15.6572	26.7326	15.6571	27.2475	15.6572	27.6072	15.6572	26.7661	15.6571	26.5137	15.6574	26.3781	15.6573	27.2969	15.6571	26.1048	15.657	26.7158	15.6571	26.1048	15.6571	26.1219	15.657	26.2589	15.657	27.1981
15.6614	28.1649	15.6612	28.0147	15.6607	27.0786	15.6611	27.3884	15.6609	27.0092	15.6608	27.7962	15.6608	27.0786	15.6609	27.491	15.661	27.9141	15.6612	27.3542	15.6609	27.491	15.6612	27.0266	15.661	27.2512	15.6609	27.491	15.661	27.0613	15.661	27.661	15.6608	27.2855	15.6611	27.4397	15.661	27.1132	15.6608	27.4397	15.6608	28.5288	15.6609	27.234	15.6608	27.4739	15.6608	28.1815	15.6607	27.6271
15.6652	27.4633	15.6649	26.9884	15.6645	27.0049	15.6648	26.856	15.6647	25.4937	15.6645	27.3005	15.6645	26.3534	15.6647	27.1531	15.6647	26.1837	15.6649	26.404	15.6647	27.1531	15.6649	26.8228	15.6647	26.856	15.6646	26.7395	15.6647	27.0544	15.6647	27.2187	15.6646	26.8726	15.6649	26.2177	15.6648	27.2187	15.6646	27.2678	15.6645	26.2687	15.6646	26.5891	15.6646	27.3168	15.6645	26.9719	15.6645	27.2351
15.6689	26.4016	15.6687	27.2863	15.6682	27.3866	15.6686	27.9153	15.6684	26.228	15.6683	26.9664	15.6683	26.7624	15.6684	27.0172	15.6685	27.3699	15.6687	27.2025	15.6684	27.0172	15.6687	26.9664	15.6685	26.8986	15.6684	26.8986	15.6685	27.8989	15.6685	27.5197	15.6683	27.3031	15.6686	27.1689	15.6685	26.8476	15.6683	26.7453	15.6683	27.3365	15.6684	27.4199	15.6683	27.6852	15.6683	26.6255	15.6682	26.8986
15.6727	27.4152	15.6724	27.8184	15.672	27.2795	15.6723	27.1431	15.6722	26.7644	15.672	26.1508	15.672	26.9716	15.6722	26.6602	15.6722	26.5905	15.6724	26.5556	15.6722	26.6602	15.6724	27.4828	15.6722	26.7297	15.6721	26.3099	15.6722	27.3983	15.6722	27.2114	15.6721	27.4828	15.6724	26.7471	15.6723	28.0509	15.6721	27.6175	15.672	26.608	15.6721	27.9515	15.6721	27.5165	15.672	26.6776	15.672	26.7644
15.6765	27.9997	15.6762	28.2226	15.6758	27.5648	15.6761	26.1485	15.676	26.8576	15.6758	27.0899	15.6758	27.1064	15.676	27.0899	15.676	27.0733	15.6762	27.4346	15.676	27.0899	15.6762	26.556	15.676	26.387	15.6759	26.6905	15.676	27.6782	15.676	26.7575	15.6759	27.3529	15.6762	27.0733	15.6761	27.5485	15.6759	27.0071	15.6758	26.4885	15.6759	26.6569	15.6759	27.662	15.6758	27.0071	15.6758	27.2545
15.6802	27.8493	15.68	28.1096	15.6795	27.0197	15.6799	27.8002	15.6797	27.537	15.6796	26.8338	15.6796	26.7148	15.6797	26.8168	15.6798	27.2044	15.68	26.9354	15.6797	26.8168	15.68	26.5267	15.6798	26.164	15.6797	26.164	15.6798	26.3719	15.6798	27.3379	15.6796	26.5267	15.6799	26.986	15.6798	26.7148	15.6796	26.7659	15.6796	26.458	15.6797	27.2712	15.6796	27.0534	15.6796	27.4044	15.6795	27.1709
15.684	28.3392	15.6837	27.5895	15.6833	27.8583	15.6836	28.5194	15.6835	27.3691	15.6833	28.0583	15.6833	28.0417	15.6835	27.5049	15.6835	26.9575	15.6837	27.1641	15.6835	27.5049	15.6837	27.0782	15.6835	26.1685	15.6834	27.9585	15.6835	26.522	15.6835	27.0265	15.6834	27.061	15.6837	27.5557	15.6836	27.2497	15.6834	26.4693	15.6833	27.6906	15.6834	27.9418	15.6834	27.335	15.6833	27.1983	15.6833	26.3281
15.6877	27.3467	15.6875	27.9547	15.687	26.9281	15.6874	27.2635	15.6872	26.7759	15.6871	27.2135	15.6871	26.9281	15.6872	26.9787	15.6873	26.8098	15.6875	26.8775	15.6872	26.9787	15.6875	25.9312	15.6873	27.5123	15.6872	26.4	15.6873	27.3799	15.6873	26.1232	15.6871	26.1753	15.6874	27.5948	15.6873	26.8606	15.6871	26.4	15.6871	26.8606	15.6872	26.8775	15.6871	27.0796	15.6871	26.3483	15.687	27.2301
15.6915	28.2666	15.6913	27.8483	15.6908	28.4322	15.6912	28.1501	15.691	28.1668	15.6909	26.7302	15.6909	27.2691	15.691	27.2519	15.6911	27.3722	15.6913	27.6962	15.691	27.2519	15.6913	27.5943	15.6911	27.027	15.691	27.3722	15.6911	27.6622	15.6911	27.4065	15.6909	27.9493	15.6912	28.0499	15.6911	27.882	15.6909	27.0791	15.6909	27.2691	15.691	27.3207	15.6909	27.0618	15.6909	26.6422	15.6908	26.8703
15.6953	28.2095	15.695	28.1778	15.6946	27.2079	15.6949	27.5024	15.6948	27.2408	15.6946	27.3719	15.6946	26.2195	15.6948	27.7939	15.6948	27.4046	15.695	26.96	15.6948	27.7939	15.695	26.9766	15.6948	26.9434	15.6947	26.5418	15.6948	27.5187	15.6948	27.0264	15.6947	26.4404	15.695	26.4573	15.6949	26.626	15.6947	26.9932	15.6946	28.0663	15.6947	27.8421	15.6947	26.96	15.6946	26.5755	15.6946	26.8936
15.699	27.812	15.6988	28.2389	15.6983	27.0693	15.6987	26.8061	15.6985	26.938	15.6984	27.1183	15.6984	27.2649	15.6985	26.9873	15.6986	26.9873	15.6988	26.773	15.6985	26.9873	15.6988	27.3946	15.6986	26.9051	15.6985	26.7234	15.6986	26.8391	15.6986	27.8597	15.6984	26.8061	15.6987	26.7896	15.6986	26.4568	15.6984	26.2044	15.6984	27.3299	15.6985	27.3785	15.6984	26.8556	15.6984	27.2162	15.6983	27.2162
15.7028	27.3379	15.7025	28.2861	15.7021	27.6521	15.7024	26.9527	15.7023	27.2713	15.7021	26.7326	15.7021	26.6304	15.7023	26.8175	15.7023	27.5532	15.7025	26.6133	15.7023	26.8175	15.7025	26.3903	15.7023	27.0537	15.7022	26.2175	15.7023	26.6645	15.7023	27.3379	15.7022	26.3731	15.7025	26.4247	15.7024	26.6815	15.7022	26.3558	15.7021	27.0537	15.7022	26.3903	15.7022	27.3711	15.7021	26.7666	15.7021	28.1572
15.7065	28.5426	15.7063	27.6826	15.7058	27.7795	15.7062	27.1602	15.706	27.7149	15.7059	27.1767	15.7059	27.6826	15.706	26.5266	15.7061	27.0115	15.7063	27.4063	15.706	26.5266	15.7063	26.9119	15.7061	27.0777	15.706	27.1272	15.7061	27.7472	15.7061	27.7472	15.7059	27.39	15.7062	26.5603	15.7061	26.678	15.7059	27.7634	15.7059	27.6502	15.706	27.4226	15.7059	26.4928	15.7059	26.9783	15.7058	26.8952
15.7103	28.9888	15.7101	28.1341	15.7096	28.5395	15.71	26.9349	15.7098	27.8262	15.7097	27.0059	15.7097	28.0489	15.7098	26.9527	15.7099	27.4453	15.7101	27.7918	15.7098	26.9527	15.7101	26.7745	15.7099	27.7746	15.7098	27.3229	15.7099	27.1649	15.7099	26.8103	15.7097	27.6537	15.71	27.5844	15.7099	26.4509	15.7097	27.2704	15.7097	26.5772	15.7098	27.4104	15.7097	27.3229	15.7097	27.9806	15.7096	27.1825
15.7141	28.5028	15.7138	27.9408	15.7134	28.6497	15.7137	28.0408	15.7136	27.6219	15.7134	27.059	15.7134	26.6771	15.7136	28.1073	15.7136	27.265	15.7138	27.4185	15.7136	28.1073	15.7138	26.6247	15.7136	27.9241	15.7135	26.9554	15.7136	27.6387	15.7136	27.145	15.7135	27.807	15.7138	27.3333	15.7137	27.2479	15.7135	27.1278	15.7134	26.7992	15.7135	26.6422	15.7135	27.5204	15.7134	26.3252	15.7134	27.807
15.7178	27.3712	15.7176	28.2383	15.7171	28.451	15.7175	27.2184	15.7173	27.3712	15.7172	26.7719	15.7172	27.1672	15.7173	27.3712	15.7174	27.0646	15.7176	27.7414	15.7173	27.3712	15.7176	26.5982	15.7174	27.7247	15.7173	27.1331	15.7174	27.1843	15.7174	26.6156	15.7172	28.1726	15.7175	27.0475	15.7174	27.0989	15.7172	26.8411	15.7172	27.0989	15.7173	27.1331	15.7172	27.5569	15.7172	26.6156	15.7171	27.2184
15.7216	29.86	15.7213	29.2913	15.7209	28.7616	15.7212	28.4255	15.7211	27.6023	15.7209	29.2256	15.7209	27.2521	15.7211	27.5501	15.7211	28.1538	15.7213	27.3752	15.7211	27.5501	15.7213	27.7758	15.7211	27.34	15.721	27.9139	15.7211	27.1284	15.7211	28.4424	15.721	27.022	15.7213	27.8794	15.7212	27.9139	15.721	27.5849	15.7209	28.0854	15.721	27.9826	15.721	27.5326	15.7209	27.3225	15.7209	26.754
15.7254	28.6552	15.7251	28.3582	15.7247	29.1436	15.725	27.8224	15.7249	27.2071	15.7247	27.7717	15.7247	27.3966	15.7249	27.3278	15.7249	27.0337	15.7251	26.8417	15.7249	27.3278	15.7251	27.4137	15.7249	26.754	15.7248	27.8731	15.7249	27.7717	15.7249	27.9068	15.7248	26.9117	15.7251	27.4652	15.725	27.2934	15.7248	26.4713	15.7247	27.5336	15.7248	26.9466	15.7248	27.2934	15.7247	27.0337	15.7247	26.8242
15.7291	29.2381	15.7289	28.9612	15.7284	28.2151	15.7288	28.8792	15.7286	28.3157	15.7285	27.5523	15.7285	28.299	15.7286	26.9261	15.7287	27.3452	15.7289	28.1815	15.7286	26.9261	15.7289	27.979	15.7287	27.8942	15.7286	27.4662	15.7287	28.3826	15.7287	27.1713	15.7285	27.5867	15.7288	27.4662	15.7287	27.1015	15.7285	27.8432	15.7285	28.1479	15.7286	26.8556	15.7285	27.5007	15.7285	27.3452	15.7284	27.5007
15.7329	28.8413	15.7326	28.667	15.7322	27.4823	15.7325	27.266	15.7324	27.2325	15.7322	27.861	15.7322	27.0984	15.7324	27.0311	15.7324	28.1538	15.7326	27.0816	15.7324	27.0311	15.7326	26.4519	15.7324	26.7431	15.7323	26.4691	15.7324	27.6146	15.7324	26.9128	15.7323	26.9467	15.7326	27.1152	15.7325	27.0984	15.7323	27.8446	15.7322	27.2994	15.7323	27.0816	15.7323	27.8937	15.7322	27.2158	15.7322	26.4347
15.7366	29.3157	15.7364	28.8851	15.7359	28.6106	15.7363	28.8851	15.7361	27.7542	15.736	27.8377	15.736	27.1628	15.7361	26.8535	15.7362	27.5697	15.7364	27.0601	15.7361	26.8535	15.7364	27.214	15.7362	26.6628	15.7361	28.4152	15.7362	27.8377	15.7362	26.5057	15.736	28.3007	15.7363	28.1197	15.7362	27.9874	15.736	27.0601	15.736	27.6705	15.7361	27.4516	15.736	27.5529	15.736	27.4178	15.7359	27.1115
15.7404	29.5537	15.7402	28.2363	15.7397	28.6444	15.7401	28.055	15.7399	27.5542	15.7398	27.5036	15.7398	27.0614	15.7399	26.8029	15.74	26.4894	15.7402	27.4867	15.7399	26.8029	15.7402	28.2856	15.74	27.2834	15.7399	27.4191	15.74	26.3665	15.74	27.4529	15.7398	28.0053	15.7401	27.5205	15.74	27.8391	15.7398	27.027	15.7398	27.3683	15.7399	27.2834	15.7398	27.6383	15.7398	26.9927	15.7397	27.8224
15.7442	29.9953	15.7439	29.5415	15.7435	29.1765	15.7438	28.1694	15.7437	27.6689	15.7435	27.6015	15.7435	27.6521	15.7437	28.807	15.7437	28.5308	15.7439	27.6184	15.7437	28.807	15.7439	28.0866	15.7437	27.6858	15.7436	27.3132	15.7437	28.1197	15.7437	27.6521	15.7436	26.4295	15.7439	26.5525	15.7438	27.5001	15.7436	27.125	15.7435	27.2962	15.7436	27.5678	15.7436	27.5847	15.7435	27.0907	15.7435	27.6689
15.7479	29.3541	15.7477	29.165	15.7472	29.3698	15.7476	28.1191	15.7474	28.445	15.7473	28.445	15.7473	27.2536	15.7474	27.3886	15.7475	27.4054	15.7477	27.2367	15.7474	27.3886	15.7477	27.6398	15.7475	26.2548	15.7474	27.5228	15.7475	28.037	15.7475	27.7064	15.7473	27.1859	15.7476	28.0206	15.7475	27.6398	15.7473	28.037	15.7473	28.0206	15.7474	27.2198	15.7473	27.5563	15.7473	27.5563	15.7472	26.3948
15.7517	30.4689	15.7514	30.1237	15.751	29.1617	15.7513	28.0995	15.7512	27.4495	15.751	28.834	15.751	26.9958	15.7512	28.6023	15.7512	28.6189	15.7514	27.4841	15.7512	28.6023	15.7514	27.3975	15.7512	28.1164	15.7511	28.2176	15.7512	27.8959	15.7512	27.5359	15.7511	28.4858	15.7514	27.8618	15.7513	27.5359	15.7511	27.5187	15.751	29.0474	15.7511	27.6908	15.7511	27.4322	15.751	28.3353	15.751	27.3281
15.7554	28.6774	15.7552	29.3718	15.7547	28.6614	15.7551	28.3885	15.7549	27.8346	15.7548	27.7522	15.7548	27.6861	15.7549	27.7026	15.755	26.4686	15.7552	27.3533	15.7549	27.7026	15.7552	27.2359	15.755	27.7522	15.7549	26.8635	15.755	26.6925	15.755	26.9995	15.7548	27.4869	15.7551	28.5172	15.755	27.7357	15.7548	27.0503	15.7548	27.6861	15.7549	27.303	15.7548	26.9316	15.7548	27.1517	15.7547	26.8975
15.7592	29.7695	15.759	29.4066	15.7585	28.6047	15.7589	27.5049	15.7587	28.6828	15.7586	28.8383	15.7586	27.2271	15.7587	27.9564	15.7588	27.796	15.759	27.3745	15.7587	27.9564	15.759	27.5211	15.7588	27.2927	15.7587	27.2271	15.7588	27.9244	15.7588	26.9133	15.7586	27.9083	15.7589	27.2435	15.7588	27.456	15.7586	28.4165	15.7586	26.0866	15.7587	27.1613	15.7586	27.9883	15.7586	26.88	15.7585	27.2599
15.763	29.2718	15.7627	29.559	15.7623	29.287	15.7626	28.4086	15.7625	28.0939	15.7623	28.1097	15.7623	27.8077	15.7625	27.0461	15.7625	27.7437	15.7627	26.9308	15.7625	27.0461	15.7627	27.2914	15.7625	27.4214	15.7624	27.0953	15.7625	26.6655	15.7625	27.4862	15.7624	27.389	15.7627	27.2588	15.7626	26.7487	15.7624	26.3301	15.7623	26.9143	15.7624	26.9967	15.7624	27.389	15.7623	26.0416	15.7623	26.4311
15.7667	30.2001	15.7665	30.0092	15.766	30.3739	15.7664	29.4131	15.7662	29.2172	15.7661	28.7382	15.7661	28.7049	15.7662	28.838	15.7663	28.4201	15.7665	28.0472	15.7662	28.838	15.7665	29.5268	15.7663	28.4369	15.7662	27.8589	15.7663	29.2172	15.7663	27.9103	15.7661	27.2511	15.7664	27.7901	15.7663	27.2511	15.7661	27.7728	15.7661	28.0813	15.7662	27.652	15.7661	27.9959	15.7661	28.3357	15.766	27.9788
15.7705	29.3973	15.7702	29.3022	15.7698	29.047	15.7701	28.66	15.77	27.7026	15.7698	28.7249	15.7698	28.0032	15.77	27.3817	15.77	27.7362	15.7702	26.8327	15.77	27.3817	15.7702	27.8366	15.77	27.5848	15.7699	27.4327	15.77	26.9365	15.77	27.7864	15.7699	27.92	15.7702	26.3782	15.7701	27.3307	15.7699	27.4666	15.7698	26.8674	15.7699	27.8032	15.7699	27.0915	15.7698	27.6858	15.7698	27.2967
15.7743	30.0042	15.774	30.0492	15.7736	29.7628	15.7739	28.9957	15.7738	28.494	15.7736	28.0316	15.7736	28.8086	15.7738	28.9023	15.7738	28.0637	15.774	27.7894	15.7738	28.9023	15.774	27.0665	15.7738	26.9999	15.7737	28.1439	15.7738	27.8218	15.7738	27.133	15.7737	28.4465	15.774	26.9163	15.7739	27.133	15.7737	26.6978	15.7736	27.5941	15.7737	26.8157	15.7737	27.3645	15.7736	27.838	15.7736	26.5625
15.778	30.5469	15.7778	29.603	15.7773	28.7417	15.7777	29.1117	15.7775	27.4333	15.7774	28.2025	15.7774	27.5348	15.7775	27.2973	15.7776	28.5142	15.7778	27.9373	15.7775	27.2973	15.7778	27.9706	15.7776	27.9207	15.7775	27.4333	15.7776	27.5686	15.7776	27.0921	15.7774	27.636	15.7777	27.3314	15.7776	28.6119	15.7774	27.2291	15.7774	27.5686	15.7775	27.5348	15.7774	27.3824	15.7774	28.252	15.7773	26.7291
15.7818	30.4912	15.7815	30.6926	15.7811	29.8151	15.7814	29.1885	15.7813	29.1072	15.7811	28.6311	15.7811	29.5436	15.7813	27.9612	15.7813	28.6642	15.7815	27.8082	15.7813	27.9612	15.7815	27.8593	15.7813	27.0831	15.7812	27.9103	15.7813	27.9442	15.7813	27.8082	15.7812	27.6545	15.7815	28.4151	15.7814	27.4826	15.7812	27.5515	15.7811	28.3483	15.7812	28.5814	15.7812	28.0458	15.7811	28.1806	15.7811	28.0964
15.7855	29.497	15.7853	29.6242	15.7848	29.2088	15.7852	28.9665	15.785	28.4757	15.7849	28.6238	15.7849	28.7712	15.785	27.089	15.7851	26.5637	15.7853	27.774	15.785	27.089	15.7853	28.5087	15.7851	27.8585	15.785	28.7058	15.7851	27.5362	15.7851	26.8626	15.7849	27.909	15.7852	27.0195	15.7851	28.1771	15.7849	28.5581	15.7849	27.9427	15.785	28.0601	15.7849	27.485	15.7849	27.5873	15.7848	27.8585
15.7893	29.716	15.789	30.1585	15.7886	29.1261	15.7889	29.2513	15.7888	28.8741	15.7886	28.9688	15.7886	29.3915	15.7888	28.588	15.7888	27.9744	15.789	28.3795	15.7888	28.588	15.789	28.8424	15.7888	28.3956	15.7887	28.2505	15.7888	28.9373	15.7888	28.1534	15.7887	27.1123	15.789	28.1696	15.7889	28.7632	15.7887	28.2667	15.7886	27.1628	15.7887	27.4803	15.7887	27.5633	15.7886	28.3634	15.7886	28.1858
15.7931	30.3156	15.7928	29.7065	15.7924	30.466	15.7927	29.8599	15.7926	29.0218	15.7924	28.369	15.7924	28.6574	15.7926	28.5136	15.7926	27.185	15.7928	27.519	15.7926	28.5136	15.7928	28.0288	15.7926	27.9799	15.7925	27.0164	15.7926	27.5024	15.7926	28.0288	15.7925	26.7446	15.7928	27.5521	15.7927	26.4181	15.7925	26.7787	15.7924	27.3525	15.7925	27.2688	15.7925	27.8161	15.7924	27.849	15.7924	28.2237
15.7968	28.9399	15.7966	29.2713	15.7961	29.9232	15.7965	30.1374	15.7963	29.2242	15.7962	29.287	15.7962	28.4114	15.7963	28.4114	15.7964	28.7329	15.7966	28.1189	15.7963	28.4114	15.7966	27.9058	15.7964	28.0044	15.7963	27.9551	15.7964	28.3629	15.7964	27.7242	15.7962	28.0371	15.7965	28.1842	15.7964	28.1353	15.7962	27.391	15.7962	27.8564	15.7963	26.7807	15.7962	27.5914	15.7962	27.7904	15.7961	27.189
15.8006	28.8396	15.8003	29.6788	15.7999	29.8691	15.8002	29.647	15.8001	29.4873	15.7999	29.7265	15.7999	28.8887	15.8001	28.6095	15.8001	28.194	15.8003	28.856	15.8001	28.6095	15.8003	27.6188	15.8001	28.2942	15.8	27.4474	15.8001	28.1269	15.8001	28.0092	15.8	27.7041	15.8003	27.7382	15.8002	27.9079	15.8	29.0192	15.7999	27.5504	15.8	28.4274	15.8	28.4938	15.7999	27.4474	15.7999	28.3443
15.8043	29.9661	15.8041	30.1504	15.8036	29.8735	15.804	29.4377	15.8038	28.9475	15.8037	29.422	15.8037	29.8735	15.8038	27.8423	15.8039	28.384	15.8041	27.7094	15.8038	27.8423	15.8041	28.643	15.8039	28.7073	15.8038	27.3405	15.8039	28.5946	15.8039	28.0569	15.8037	27.2391	15.804	27.3405	15.8039	27.5088	15.8037	27.6593	15.8037	27.1373	15.8038	27.6593	15.8037	27.5423	15.8037	27.9415	15.8036	27.4248
15.8081	29.6023	15.8079	29.2585	15.8074	28.99	15.8078	29.9575	15.8076	29.227	15.8075	28.687	15.8075	27.874	15.8076	28.7351	15.8077	28.9583	15.8079	27.874	15.8076	28.7351	15.8079	27.5922	15.8077	27.907	15.8076	27.1047	15.8077	27.5755	15.8077	27.492	15.8075	27.7252	15.8078	27.8245	15.8077	27.3411	15.8075	27.5589	15.8075	27.2569	15.8076	27.1894	15.8075	26.8491	15.8075	28.3159	15.8074	27.8245
15.8119	29.9631	15.8116	29.8231	15.8112	29.745	15.8115	29.6354	15.8114	29.6825	15.8112	29.1132	15.8112	29.0653	15.8114	29.4782	15.8114	29.7763	15.8116	27.7901	15.8114	29.4782	15.8116	28.0729	15.8114	28.8727	15.8113	27.8735	15.8114	28.0895	15.8114	27.4874	15.8113	27.8735	15.8116	27.3008	15.8115	28.139	15.8113	28.1885	15.8112	27.7733	15.8113	27.0787	15.8113	28.0398	15.8112	28.0232	15.8112	27.5212
15.8156	29.1935	15.8154	29.5227	15.8149	29.0195	15.8153	29.4134	15.8151	28.7486	15.815	29.0829	15.815	29.5072	15.8151	28.4912	15.8152	28.7646	15.8154	28.5719	15.8151	28.4912	15.8154	28.0517	15.8152	27.4212	15.8151	28.0353	15.8152	27.9531	15.8152	27.438	15.815	27.8376	15.8153	26.9301	15.8152	27.2359	15.815	27.5384	15.815	27.6551	15.8151	26.1324	15.815	26.7587	15.815	26.7243	15.8149	27.9531
15.8194	29.6903	15.8191	30.3425	15.8187	29.2315	15.819	29.6589	15.8189	30.2194	15.8187	29.3746	15.8187	30.0647	15.8189	30.1267	15.8189	28.8786	15.8191	29.1676	15.8189	30.1267	15.8191	28.0768	15.8189	28.3575	15.8188	28.5214	15.8189	28.456	15.8189	28.3082	15.8188	28.505	15.8191	28.4396	15.819	29.1996	15.8188	28.7168	15.8187	28.1597	15.8188	27.2344	15.8188	28.11	15.8187	27.6925	15.8187	27.6588
15.8231	29.6631	15.8229	29.0052	15.8224	28.3155	15.8228	30.0572	15.8226	29.6789	15.8225	29.2637	15.8225	28.3155	15.8226	28.7771	15.8227	29.1832	15.8229	28.0148	15.8226	28.7771	15.8229	28.6296	15.8227	28.5967	15.8226	28.4812	15.8227	28.0819	15.8227	27.9475	15.8225	27.4549	15.8228	27.7617	15.8227	27.9812	15.8225	27.0231	15.8225	26.9708	15.8226	27.4721	15.8225	27.6768	15.8225	27.8632	15.8224	27.7617
15.8269	29.0314	15.8267	28.5988	15.8262	30.4141	15.8266	30.9261	15.8264	29.6452	15.8263	30.0935	15.8263	28.8079	15.8264	29.442	15.8265	28.225	15.8267	28.9358	15.8264	29.442	15.8267	27.5966	15.8265	29.0949	15.8264	28.4206	15.8265	28.1103	15.8265	28.5017	15.8263	28.5341	15.8266	27.2938	15.8265	28.1759	15.8263	27.8463	15.8263	29.2216	15.8264	28.0775	15.8263	27.6967	15.8263	26.6954	15.8262	27.5296
15.8307	28.6265	15.8304	28.3535	15.83	29.3055	15.8303	29.6316	15.8302	29.3835	15.83	29.8623	15.83	28.143	15.8302	28.6424	15.8302	28.1105	15.8304	27.9801	15.8302	28.6424	15.8304	28.6265	15.8302	27.9474	15.8301	27.7503	15.8302	28.3374	15.8302	27.4853	15.8301	27.3184	15.8304	27.6512	15.8303	27.0662	15.8301	27.4187	15.83	26.9307	15.8301	26.3991	15.8301	27.201	15.83	27.3184	15.83	27.8982
15.8344	28.147	15.8342	29.0354	15.8337	28.6511	15.8341	29.1148	15.8339	29.3045	15.8338	30.2508	15.8338	29.7426	15.8339	29.6648	15.834	29.8201	15.8342	28.2616	15.8339	29.6648	15.8342	27.8668	15.834	28.1962	15.8339	28.3432	15.834	27.8004	15.834	28.7155	15.8338	27.5166	15.8341	28.2943	15.834	28.2453	15.8338	28.2616	15.8338	29.0513	15.8339	26.6991	15.8338	28.0155	15.8338	27.7006	15.8337	27.2807
15.8382	27.9622	15.8379	28.2985	15.8375	29.6969	15.8378	29.006	15.8377	29.0991	15.8375	29.6969	15.8375	28.473	15.8377	28.0587	15.8377	27.9944	15.8379	27.752	15.8377	28.0587	15.8379	27.8492	15.8377	27.9622	15.8376	26.878	15.8377	27.6055	15.8377	27.8653	15.8376	28.0105	15.8379	26.3876	15.8378	27.178	15.8376	27.5074	15.8375	27.1282	15.8376	27.6707	15.8376	26.9115	15.8375	27.4582	15.8375	28.1868
15.842	29.4447	15.8417	28.933	15.8413	29.6344	15.8416	29.5081	15.8415	29.9322	15.8413	29.3017	15.8413	29.126	15.8415	30.0101	15.8415	28.9169	15.8417	28.0817	15.8415	30.0101	15.8417	29.6029	15.8415	28.5432	15.8414	29.8385	15.8415	28.3793	15.8415	28.1481	15.8414	27.8816	15.8417	27.8313	15.8416	27.8816	15.8414	27.6631	15.8413	27.9317	15.8414	28.0318	15.8414	27.3237	15.8413	27.9317	15.8413	27.9985
15.8457	29.2455	15.8455	28.7543	15.845	28.4055	15.8454	28.9846	15.8452	29.8242	15.8451	30.0305	15.8451	29.0337	15.8452	29.856	15.8453	29.0337	15.8455	28.6219	15.8452	29.856	15.8455	29.7285	15.8453	28.0693	15.8452	28.6717	15.8453	28.4055	15.8453	27.5918	15.8451	27.5229	15.8454	28.1537	15.8453	27.7974	15.8451	27.5056	15.8451	27.3152	15.8452	27.5401	15.8451	27.7119	15.8451	27.3499	15.845	27.7633
15.8495	28.3945	15.8492	28.4448	15.8488	29.6574	15.8491	28.7444	15.849	29.945	15.8488	30.1826	15.8488	29.9132	15.849	29.5287	15.849	29.6253	15.8492	29.0574	15.849	29.5287	15.8492	29.5931	15.849	28.3442	15.8489	28.8106	15.849	28.545	15.849	28.5617	15.8489	28.2937	15.8492	28.2769	15.8491	27.8529	15.8489	27.5954	15.8488	27.6815	15.8489	28.6282	15.8489	27.1958	15.8488	26.7548	15.8488	27.5954
15.8532	28.9633	15.853	27.8809	15.8525	28.3452	15.8529	29.6474	15.8527	29.8824	15.8526	29.7259	15.8526	29.4423	15.8527	29.1078	15.8528	29.5055	15.853	28.5418	15.8527	29.1078	15.853	27.5784	15.8528	28.5255	15.8527	28.2463	15.8528	28.2463	15.8528	27.7805	15.8526	27.5615	15.8529	27.9977	15.8528	28.2133	15.8526	28.0974	15.8526	28.2133	15.8527	27.3578	15.8526	28.2133	15.8526	27.0323	15.8525	27.1355
15.857	28.7911	15.8567	28.708	15.8563	29.0227	15.8566	29.7549	15.8565	30.1857	15.8563	30.4225	15.8563	30.1857	15.8565	29.7549	15.8565	30.1064	15.8567	28.9402	15.8565	29.7549	15.8567	29.7549	15.8565	28.8409	15.8564	29.4479	15.8565	29.5937	15.8565	28.356	15.8564	28.7412	15.8567	29.2197	15.8566	28.2547	15.8564	27.4654	15.8563	28.2378	15.8564	27.5869	15.8564	27.5002	15.8563	26.778	15.8563	27.6734
15.8608	28.8214	15.8605	28.6074	15.8601	27.8881	15.8604	29.0663	15.8603	29.0826	15.8601	29.2608	15.8601	30.2145	15.8603	28.8214	15.8603	29.3253	15.8605	28.9359	15.8603	28.8214	15.8605	29.0663	15.8603	29.2123	15.8602	29.6619	15.8603	27.8881	15.8603	28.5909	15.8602	27.8032	15.8605	27.1323	15.8604	27.8711	15.8602	27.1149	15.8601	28.1243	15.8602	29.0663	15.8602	28.2082	15.8601	27.2193	15.8601	27.7522
15.8645	28.9872	15.8643	28.8898	15.8638	27.9146	15.8642	29.5169	15.864	30.2244	15.8639	29.8963	15.8639	30.2244	15.864	29.9434	15.8641	29.6281	15.8643	29.3734	15.864	29.9434	15.8643	29.4373	15.8641	29.1004	15.864	29.0196	15.8641	27.6781	15.8641	28.4971	15.8639	27.9985	15.8642	27.9314	15.8641	27.712	15.8639	28.5301	15.8639	28.3816	15.864	27.2164	15.8639	29.197	15.8639	27.2853	15.8638	27.7797
15.8683	27.1311	15.868	27.3461	15.8676	28.0616	15.8679	28.869	15.8678	29.1949	15.8676	29.9268	15.8676	28.6968	15.8678	29.1486	15.8678	28.1258	15.868	28.0295	15.8678	29.1486	15.868	28.9158	15.8678	27.4283	15.8677	27.0479	15.8678	28.681	15.8678	27.9973	15.8677	28.2058	15.868	27.6084	15.8679	28.0295	15.8677	27.7387	15.8676	27.9168	15.8677	27.2636	15.8677	26.8641	15.8676	26.9979	15.8676	27.214
15.872	27.566	15.8718	27.3789	15.8713	28.6795	15.8717	28.9553	15.8715	30.343	15.8714	30.0332	15.8714	30.0176	15.8715	29.2764	15.8716	29.1484	15.8718	29.4833	15.8715	29.2764	15.8718	29.1805	15.8716	29.9084	15.8715	28.5161	15.8716	28.5161	15.8716	28.3022	15.8714	28.0034	15.8717	28.3847	15.8716	27.7182	15.8714	28.0034	15.8714	28.0367	15.8715	27.2934	15.8714	28.5325	15.8714	27.5151	15.8713	27.566
15.8758	28.4443	15.8756	27.9416	15.8751	27.5628	15.8755	28.1535	15.8753	28.7163	15.8752	29.1901	15.8752	29.9632	15.8753	29.0959	15.8754	29.4552	15.8756	28.5246	15.8753	29.0959	15.8756	29.5172	15.8754	28.764	15.8753	28.4765	15.8754	27.145	15.8754	28.186	15.8752	27.8761	15.8755	27.513	15.8754	27.2794	15.8752	28.4122	15.8752	26.7036	15.8753	27.0606	15.8752	26.5319	15.8752	27.7775	15.8751	27.2626
15.8796	27.9912	15.8793	28.6719	15.8789	29.0791	15.8792	28.8681	15.8791	29.3529	15.8789	29.8929	15.8789	29.7825	15.8791	28.3086	15.8791	30.1124	15.8793	29.5127	15.8791	28.3086	15.8793	28.8681	15.8791	28.5073	15.879	29.3529	15.8791	27.7888	15.8791	28.375	15.879	28.3086	15.8793	27.9407	15.8792	28.1587	15.879	28.1921	15.8789	27.6361	15.879	28.3419	15.879	28.292	15.8789	27.1727	15.8789	27.602
15.8833	28.7757	15.8831	28.6053	15.8826	28.0357	15.883	28.0705	15.8828	29.5138	15.8827	30.0067	15.8827	29.9415	15.8828	29.6625	15.8829	29.381	15.8831	29.5469	15.8828	29.6625	15.8831	29.0294	15.8829	28.3305	15.8828	29.4972	15.8829	29.1303	15.8829	28.0705	15.8827	28.365	15.883	28.4167	15.8829	28.6394	15.8827	27.6494	15.8827	27.4721	15.8828	28.6565	15.8827	27.7553	15.8827	28.7247	15.8826	27.2398
15.8871	27.2474	15.8868	27.2474	15.8864	28.4491	15.8867	28.5443	15.8866	28.781	15.8864	28.1454	15.8864	28.8594	15.8866	29.2486	15.8866	29.2796	15.8868	29.2332	15.8866	29.2486	15.8868	28.8751	15.8866	28.1775	15.8865	28.0488	15.8866	28.5284	15.8866	28.465	15.8865	27.7245	15.8868	27.9357	15.8867	28.4967	15.8865	28.2256	15.8864	27.4952	15.8865	27.3303	15.8865	26.8631	15.8864	26.8799	15.8864	27.2474
15.8908	27.4849	15.8906	27.024	15.8901	26.4706	15.8905	28.8546	15.8903	28.9013	15.8902	28.6674	15.8902	27.5175	15.8903	29.0097	15.8904	28.4159	15.8906	27.8416	15.8903	29.0097	15.8906	27.9221	15.8904	27.4522	15.8903	27.9542	15.8904	28.2417	15.8904	27.354	15.8902	28.2734	15.8905	27.9382	15.8904	28.0183	15.8902	27.7771	15.8902	27.3704	15.8903	27.2554	15.8902	27.024	15.8902	26.7067	15.8901	26.8909
15.8946	27.2884	15.8944	27.2228	15.8939	27.7271	15.8943	27.9039	15.8941	27.8558	15.894	29.1729	15.894	28.725	15.8941	29.0192	15.8942	28.7561	15.8944	27.533	15.8941	29.0192	15.8944	27.7271	15.8942	28.7561	15.8941	28.4434	15.8942	27.7593	15.8942	27.6787	15.894	28.412	15.8943	27.533	15.8942	27.9039	15.894	26.4398	15.894	27.5492	15.8941	27.5005	15.894	27.9359	15.894	26.4905	15.8939	27.9199
15.8984	27.3249	15.8981	27.6214	15.8977	28.5877	15.898	27.2586	15.8979	28.8085	15.8977	28.8399	15.8977	28.9495	15.8979	28.6983	15.8979	28.1569	15.8981	28.5084	15.8979	28.6983	15.8981	27.9957	15.8979	28.3492	15.8978	27.6378	15.8979	27.1421	15.8979	26.8909	15.8978	27.7359	15.8981	27.0921	15.898	27.2586	15.8978	27.8823	15.8977	26.6203	15.8978	26.8572	15.8978	26.5352	15.8977	26.484	15.8977	26.1227
15.9021	28.0614	15.9019	27.9316	15.9014	27.1734	15.9018	28.2871	15.9016	28.0938	15.9015	29.4361	15.9015	28.5429	15.9016	28.2389	15.9017	28.6858	15.9019	28.5906	15.9016	28.2389	15.9019	28.5906	15.9017	28.255	15.9016	28.8752	15.9017	28.3192	15.9017	28.4472	15.9015	28.3833	15.9018	27.8828	15.9017	27.7358	15.9015	27.1734	15.9015	27.7031	15.9016	27.8991	15.9015	27.34	15.9015	27.2901	15.9014	27.8665
15.9059	27.4868	15.9056	26.8076	15.9052	27.4541	15.9055	27.4704	15.9054	27.8606	15.9052	29.17	15.9052	29.0463	15.9054	28.1816	15.9054	28.5149	15.9056	27.8767	15.9054	28.1816	15.9056	28.891	15.9054	28.7192	15.9053	27.1576	15.9054	28.1816	15.9054	28.1337	15.9053	28.3567	15.9056	26.8076	15.9055	26.774	15.9053	27.1244	15.9052	26.9581	15.9053	26.9915	15.9053	27.0414	15.9052	26.453	15.9052	26.9581
15.9097	27.6476	15.9094	26.6979	15.909	27.6476	15.9093	28.0947	15.9092	28.5036	15.909	29.3802	15.909	28.7059	15.9092	29.4559	15.9092	28.5036	15.9094	28.6748	15.9092	29.4559	15.9094	28.3941	15.9092	28.0471	15.9091	28.8605	15.9092	27.9677	15.9092	27.6637	15.9091	27.5671	15.9094	26.4299	15.9093	28.0313	15.9091	26.5307	15.909	27.888	15.9091	26.514	15.9091	27.728	15.909	26.9302	15.909	27.8561
15.9134	26.5778	15.9132	26.2896	15.9127	28.0226	15.9131	27.6198	15.9129	27.2111	15.9128	28.214	15.9128	28.3882	15.9129	28.0546	15.913	29.0748	15.9132	28.0386	15.9129	28.0546	15.9132	27.5873	15.913	28.1344	15.9129	27.5711	15.913	28.3882	15.913	27.6198	15.9128	27.5223	15.9131	26.662	15.913	26.7291	15.9128	27.457	15.9128	27.2604	15.9129	27.0293	15.9128	26.9629	15.9128	27.83	15.9127	26.4595
15.9172	28.2245	15.9169	27.9572	15.9165	27.2856	15.9168	27.5594	15.9167	28.1304	15.9165	28.5976	15.9165	27.973	15.9167	28.6747	15.9167	27.7828	15.9169	28.6285	15.9167	28.6747	15.9169	28.3338	15.9167	29.1181	15.9166	27.5754	15.9167	27.0254	15.9167	27.5754	15.9166	27.2532	15.9169	28.2401	15.9168	28.1931	15.9166	27.0418	15.9165	27.1233	15.9166	27.5113	15.9166	26.878	15.9165	26.5474	15.9165	27.8939
15.9209	27.3716	15.9207	27.3222	15.9202	26.94	15.9206	27.9583	15.9204	28.087	15.9203	28.0066	15.9203	28.7377	15.9204	27.9583	15.9205	28.3427	15.9207	29.0032	15.9204	27.9583	15.9207	28.1831	15.9205	28.0388	15.9204	27.6991	15.9205	28.2311	15.9205	28.103	15.9203	27.3222	15.9206	26.8394	15.9205	26.789	15.9203	27.0402	15.9203	27.9744	15.9204	27.3716	15.9203	26.94	15.9203	27.1401	15.9202	26.4503
15.9247	27.4855	15.9244	26.768	15.924	27.1942	15.9243	27.7737	15.9242	28.2318	15.924	27.7737	15.924	28.2475	15.9242	28.8058	15.9242	27.9325	15.9244	27.9166	15.9242	28.8058	15.9244	27.7418	15.9242	28.1534	15.9241	28.3881	15.9242	28.4192	15.9242	28.4504	15.9241	28.0274	15.9244	26.2508	15.9243	26.3853	15.9241	26.6687	15.924	27.0147	15.9241	26.9984	15.9241	26.5856	15.924	27.421	15.924	27.0801
15.9285	27.0987	15.9282	27.7789	15.9278	26.9863	15.9281	26.1367	15.928	28.1823	15.9278	27.5435	15.9278	27.1946	15.928	27.6693	15.928	28.6862	15.9282	27.7633	15.928	27.6693	15.9282	28.4277	15.928	26.9863	15.9279	27.1946	15.928	27.0827	15.928	26.6953	15.9279	26.6464	15.9282	27.4646	15.9281	27.5593	15.9279	27.1467	15.9278	26.7115	15.9279	26.8574	15.9279	26.679	15.9278	27.0024	15.9278	26.2857
15.9322	27.0098	15.932	27.1073	15.9315	27.3014	15.9319	27.2207	15.9317	27.9703	15.9316	27.8599	15.9316	27.8125	15.9317	28.2209	15.9318	27.765	15.932	28.6696	15.9317	28.2209	15.932	27.6379	15.9318	27.0586	15.9317	27.8283	15.9318	27.4782	15.9318	28.838	15.9316	27.5741	15.9319	28.0174	15.9318	27.2369	15.9316	26.9445	15.9316	27.253	15.9317	27.7808	15.9316	27.1073	15.9316	26.1994	15.9315	26.7807
15.936	26.1379	15.9357	26.1547	15.9353	27.1483	15.9356	26.8705	15.9355	27.1157	15.9353	26.49	15.9353	28.2947	15.9355	27.2618	15.9355	27.9494	15.9357	27.3911	15.9355	27.2618	15.9357	28.6821	15.9355	27.3265	15.9354	28.0755	15.9355	26.121	15.9355	27.6955	15.9354	27.0995	15.9357	27.4233	15.9356	27.4072	15.9354	26.6064	15.9353	26.2558	15.9354	26.5732	15.9354	27.0179	15.9353	26.3229	15.9353	26.54
15.9397	27.3145	15.9395	27.3641	15.939	27.6759	15.9394	27.6106	15.9392	27.6433	15.9391	28.3372	15.9391	27.4794	15.9392	28.7015	15.9393	27.8549	15.9395	28.0166	15.9392	28.7015	15.9395	28.1452	15.9393	28.2574	15.9392	28.512	15.9393	27.7574	15.9393	28.2733	15.9391	28.3372	15.9394	26.5601	15.9393	28.2574	15.9391	27.3145	15.9391	26.9483	15.9392	26.898	15.9391	27.3145	15.9391	27.1819	15.939	26.7465
15.9435	26.2259	15.9433	26.802	15.9428	26.8508	15.9432	27.35	15.943	27.35	15.9429	28.2914	15.9429	27.4933	15.943	28.4146	15.9431	27.7147	15.9433	27.6831	15.943	28.4146	15.9433	27.7304	15.9431	27.1418	15.943	27.4774	15.9431	27.5092	15.9431	27.029	15.9429	27.5567	15.9432	27.1579	15.9431	26.7694	15.9429	26.0757	15.9429	27.4138	15.943	26.2425	15.9429	26.2592	15.9429	25.671	15.9428	25.9247
15.9473	27.0208	15.947	27.412	15.9466	27.0536	15.9469	27.1355	15.9468	28.0203	15.9466	27.4282	15.9466	28.4913	15.9468	28.5536	15.9468	28.0519	15.947	28.2725	15.9468	28.5536	15.947	27.6537	15.9468	28.9854	15.9467	28.429	15.9468	28.1309	15.9468	27.8615	15.9467	27.9727	15.947	27.8774	15.9469	27.412	15.9467	28.0203	15.9466	27.5573	15.9467	26.3897	15.9467	27.266	15.9466	26.8727	15.9466	27.1355
15.951	27.0722	15.9508	25.9283	15.9503	27.138	15.9507	27.138	15.9505	27.2363	15.9504	27.8675	15.9504	27.8354	15.9505	28.469	15.9506	28.6096	15.9508	27.3181	15.9505	28.469	15.9508	27.7392	15.9506	27.8834	15.9505	27.4158	15.9506	27.3507	15.9506	26.8904	15.9504	27.8034	15.9507	26.674	15.9506	27.0227	15.9504	27.2854	15.9504	25.997	15.9505	26.8406	15.9504	26.7575	15.9504	26.824	15.9503	25.4074
15.9548	26.6087	15.9545	26.7263	15.9541	27.4215	15.9544	28.1314	15.9543	27.6007	15.9541	27.7626	15.9541	28.4168	15.9543	28.0037	15.9543	28.2586	15.9545	28.3536	15.9543	28.0037	15.9545	28.0037	15.9543	28.3378	15.9542	27.6655	15.9543	28.4483	15.9543	27.6331	15.9542	27.9235	15.9545	28.0037	15.9544	27.9075	15.9542	27.5682	15.9541	27.5844	15.9542	26.4228	15.9542	26.81	15.9541	27.3724	15.9541	26.6255
15.9585	26.8647	15.9583	26.9818	15.9578	26.9651	15.9582	27.5763	15.958	27.6742	15.9579	26.9985	15.9579	28.4767	15.958	27.7879	15.9581	27.4945	15.9583	28.0462	15.958	27.7879	15.9583	27.5109	15.9581	28.1104	15.958	27.0651	15.9581	28.2702	15.9581	26.5781	15.9579	26.6627	15.9582	26.3739	15.9581	28.1264	15.9579	27.8851	15.9579	27.0152	15.958	27.0485	15.9579	26.5781	15.9579	26.6965	15.9578	26.4762
15.9623	27.2551	15.9621	27.0289	15.9616	26.3387	15.962	27.8914	15.9618	28.0638	15.9617	27.5273	15.9617	27.6386	15.9618	28.6669	15.9619	27.5273	15.9621	27.702	15.9618	28.6669	15.9621	28.0169	15.9619	27.4156	15.9618	27.7653	15.9619	27.8126	15.9619	27.8914	15.9617	27.4156	15.962	27.2712	15.9619	27.702	15.9617	27.3355	15.9617	27.2873	15.9618	26.5047	15.9617	26.8988	15.9617	27.2391	15.9616	26.3554
15.9661	26.7995	15.9658	26.2479	15.9654	27.0465	15.9657	27.161	15.9656	27.2913	15.9654	27.34	15.9654	27.87	15.9656	27.7104	15.9656	26.9973	15.9658	26.5335	15.9656	27.7104	15.9658	27.4855	15.9656	27.275	15.9655	27.3724	15.9656	27.2262	15.9656	27.8063	15.9655	27.0137	15.9658	26.7995	15.9657	27.4371	15.9655	26.2985	15.9654	27.2913	15.9655	26.7166	15.9655	26.5502	15.9654	27.0465	15.9654	26.7829
15.9698	27.0484	15.9696	26.8148	15.9691	27.575	15.9695	27.6564	15.9693	27.6726	15.9692	27.883	15.9692	28.5048	15.9693	27.9474	15.9694	27.7375	15.9696	28.3149	15.9693	27.9474	15.9696	28.756	15.9694	27.5587	15.9693	27.7861	15.9694	27.6564	15.9694	27.5261	15.9692	27.4443	15.9695	27.0484	15.9694	27.0651	15.9692	26.9986	15.9692	26.7645	15.9693	27.3459	15.9692	27.2965	15.9692	26.5961	15.9691	26.7309
15.9736	27.2549	15.9733	26.9319	15.9729	26.1741	15.9732	26.2908	15.9731	26.6379	15.9729	27.1423	15.9729	27.921	15.9731	27.415	15.9731	27.1745	15.9733	29.0426	15.9731	27.415	15.9733	28.3101	15.9731	28.2792	15.973	27.2549	15.9731	27.2388	15.9731	27.5582	15.973	27.1262	15.9733	27.399	15.9732	27.5105	15.973	26.4401	15.9729	26.4401	15.973	27.4946	15.973	27.2549	15.9729	26.9157	15.9729	26.818
15.9774	27.3366	15.9771	27.5016	15.9767	26.7004	15.977	26.4108	15.9769	28.3282	15.9767	28.2482	15.9767	28.5984	15.9769	27.7472	15.9769	28.4715	15.9771	27.0371	15.9769	27.7472	15.9771	28.2482	15.9769	28.0876	15.9768	27.3035	15.9769	28.0553	15.9769	28.6932	15.9768	26.9197	15.9771	27.2537	15.977	27.1706	15.9768	27.8936	15.9767	27.6819	15.9768	27.2205	15.9768	27.0538	15.9767	26.2045	15.9767	26.9701
15.9811	27.7385	15.9809	27.0429	15.9804	27.16	15.9808	28.4332	15.9806	28.0476	15.9805	27.7712	15.9805	27.1767	15.9806	27.1266	15.9807	27.6402	15.9809	27.9504	15.9806	27.1266	15.9809	27.6074	15.9807	27.6402	15.9806	27.3432	15.9807	26.9589	15.9807	28.1928	15.9805	26.7052	15.9808	27.4756	15.9807	27.2601	15.9805	27.0596	15.9805	26.208	15.9806	27.2767	15.9805	26.807	15.9805	26.6372	15.9804	26.5348
15.9849	27.3973	15.9846	28.3252	15.9842	27.4478	15.9845	26.9899	15.9844	28.5363	15.9842	27.9147	15.9842	28.7459	15.9844	28.0632	15.9844	28.3578	15.9846	27.8817	15.9844	28.0632	15.9846	28.2763	15.9844	28.7138	15.9843	28.0961	15.9844	27.6989	15.9844	27.1433	15.9843	27.6322	15.9846	27.4309	15.9845	27.2113	15.9843	27.7322	15.9842	27.6822	15.9843	26.8527	15.9843	25.9257	15.9842	26.7321	15.9842	27.4646
15.9886	26.3956	15.9884	26.9228	15.9879	27.1904	15.9883	27.331	15.9881	26.185	15.988	27.7793	15.988	27.8559	15.9881	26.9544	15.9882	28.2959	15.9884	26.6525	15.9881	26.9544	15.9884	26.8911	15.9882	27.9779	15.9881	27.4244	15.9882	26.4761	15.9882	26.4278	15.988	26.331	15.9883	26.5404	15.9882	26.8594	15.988	26.6365	15.988	26.4922	15.9881	26.3956	15.988	25.7587	15.988	26.185	15.9879	26.3472
15.9924	26.6406	15.9921	27.0892	15.9917	27.8209	15.992	27.7727	15.9919	27.0562	15.9917	28.1241	15.9917	28.0923	15.9919	28.6276	15.9919	28.7055	15.9921	27.6599	15.9919	28.6276	15.9921	27.9809	15.9919	26.957	15.9918	28.314	15.9919	26.8741	15.9919	27.7727	15.9918	27.7083	15.9921	27.6922	15.992	27.2207	15.9918	26.5567	15.9917	27.0892	15.9918	26.7909	15.9918	26.1673	15.9917	26.4556	15.9917	26.7075
15.9962	26.8804	15.9959	26.3943	15.9955	27.6179	15.9958	27.046	15.9957	26.5124	15.9955	27.0955	15.9955	28.3836	15.9957	27.6503	15.9957	26.8638	15.9959	26.6301	15.9957	27.6503	15.9959	26.9136	15.9957	27.8113	15.9956	28.1941	15.9957	27.4232	15.9957	26.9634	15.9956	27.112	15.9959	26.9136	15.9958	26.7305	15.9956	26.2586	15.9955	26.3095	15.9956	26.897	15.9956	26.9468	15.9955	25.9679	15.9955	26.0709
15.9999	26.565	15.9997	27.5457	15.9992	27.6469	15.9996	27.6132	15.9994	28.4928	15.9993	28.6232	15.9993	28.9789	15.9994	29.0911	15.9995	28.8984	15.9997	27.8315	15.9994	29.0911	15.9997	27.4949	15.9995	28.8177	15.9994	28.1144	15.9995	28.1806	15.9995	28.4109	15.9993	27.1027	15.9996	27.4441	15.9995	27.0856	15.9993	27.6974	15.9993	27.915	15.9994	26.7744	15.9993	28.4273	15.9993	26.5475	15.9992	26.9823
16.0037	27.1025	16.0034	26.5256	16.003	27.5874	16.0033	27.0045	16.0032	27.6035	16.003	27.1514	16.003	27.4106	16.0032	27.1351	16.0032	28.0167	16.0034	27.6674	16.0032	27.1351	16.0034	28.2211	16.0032	26.8732	16.0031	26.7909	16.0032	26.6586	16.0032	27.1514	16.0031	26.2409	16.0034	25.9019	16.0033	27.5072	16.0031	26.8403	16.003	26.7744	16.0031	26.4088	16.0031	26.7579	16.003	25.9019	16.003	26.1903
16.0074	27.1975	16.0072	27.2958	16.0067	27.6692	16.0071	27.7818	16.0069	28.4484	16.0068	27.3611	16.0068	27.7658	16.0069	27.942	16.007	28.4798	16.0072	27.9898	16.0069	27.942	16.0072	28.4641	16.007	27.5074	16.0069	27.942	16.007	26.9834	16.007	27.6046	16.0068	27.5722	16.0071	27.7497	16.007	27.846	16.0068	27.0989	16.0068	26.9006	16.0069	27.4425	16.0068	26.8674	16.0068	26.5332	16.0067	26.3646
16.0112	28.4215	16.011	27.5095	16.0105	27.1429	16.0109	27.5757	16.0107	27.5095	16.0106	27.1765	16.0106	27.3934	16.0107	28.4054	16.0108	28.2769	16.011	27.5426	16.0107	28.4054	16.011	27.6581	16.0108	28.2608	16.0107	27.1429	16.0108	26.7883	16.0108	27.4432	16.0106	27.4432	16.0109	27.1429	16.0108	26.0822	16.0106	27.3934	16.0106	26.5493	16.0107	27.5426	16.0106	26.3773	16.0106	26.6862	16.0105	26.7883
16.015	27.4857	16.0147	28.5503	16.0143	27.3539	16.0146	27.5678	16.0145	27.7312	16.0143	27.2546	16.0143	28.9901	16.0145	28.3278	16.0145	27.7149	16.0147	27.3869	16.0145	28.3278	16.0147	28.0069	16.0145	28.2319	16.0144	28.0069	16.0145	28.5977	16.0145	27.1549	16.0144	27.9261	16.0147	27.9746	16.0146	28.0391	16.0144	26.9378	16.0143	27.3208	16.0144	27.2712	16.0144	26.4298	16.0143	26.8538	16.0143	26.9378
16.0187	27.8547	16.0185	26.8717	16.018	26.9057	16.0184	27.707	16.0182	27.8056	16.0181	27.3759	16.0181	26.8208	16.0182	28.0992	16.0183	27.6246	16.0185	27.4757	16.0182	28.0992	16.0185	26.9395	16.0183	27.542	16.0182	26.3752	16.0183	27.024	16.0183	27.3926	16.0181	26.7016	16.0184	26.9226	16.0183	27.0914	16.0181	27.0409	16.0181	27.2257	16.0182	26.6845	16.0181	26.6503	16.0181	25.8163	16.018	26.5647
16.0225	27.745	16.0222	27.907	16.0218	27.1206	16.0221	27.6473	16.022	27.9554	16.0218	27.6473	16.0218	27.9393	16.022	27.5984	16.022	27.7612	16.0222	27.6473	16.022	27.5984	16.0222	27.8423	16.022	27.7775	16.0219	28.1482	16.022	27.5657	16.022	28.53	16.0219	27.0207	16.0222	27.0374	16.0221	27.4017	16.0219	27.2202	16.0218	26.5666	16.0219	26.7694	16.0219	26.8366	16.0218	26.1046	16.0218	25.914
16.0262	27.219	16.026	27.4919	16.0255	26.9434	16.0259	28.1626	16.0257	27.0643	16.0256	27.846	16.0256	27.5089	16.0257	28.0962	16.0258	27.7453	16.026	28.2783	16.0257	28.0962	16.026	27.5428	16.0258	27.4409	16.0257	27.3728	16.0258	27.6779	16.0258	28.0962	16.0256	28.0796	16.0259	25.9917	16.0258	27.219	16.0256	26.8219	16.0256	26.7523	16.0257	27.2533	16.0256	28.0131	16.0256	26.9607	16.0255	26.6474
16.03	27.0655	16.0298	28.0934	16.0293	27.5843	16.0297	27.2287	16.0295	27.9828	16.0294	26.5534	16.0294	27.6964	16.0295	27.4877	16.0296	27.7763	16.0298	26.7363	16.0295	27.4877	16.0298	26.2852	16.0296	27.9194	16.0295	27.2937	16.0296	27.2287	16.0296	26.9014	16.0294	27.2937	16.0297	26.3693	16.0296	26.2009	16.0294	27.7444	16.0294	28.125	16.0295	26.7363	16.0294	27.0983	16.0294	26.5033	16.0293	26.8849
16.0338	28.1732	16.0335	27.764	16.0331	27.4822	16.0334	27.912	16.0333	27.3487	16.0331	28.0102	16.0331	27.2312	16.0333	28.0102	16.0333	27.6649	16.0335	27.4656	16.0333	28.0102	16.0335	27.4322	16.0333	27.8956	16.0332	27.5986	16.0333	27.4155	16.0333	27.1808	16.0332	26.3774	16.0335	27.3319	16.0334	27.5488	16.0332	28.0102	16.0331	27.2984	16.0332	26.5331	16.0332	27.5654	16.0331	25.4593	16.0331	26.5848
16.0375	28.4092	16.0373	28.2168	16.0368	27.779	16.0372	27.8443	16.037	27.9257	16.0369	27.301	16.0369	27.8443	16.037	27.9094	16.0371	27.6479	16.0373	27.6971	16.037	27.9094	16.0373	28.0068	16.0371	28.0716	16.037	27.0672	16.0371	27.0672	16.0371	27.301	16.0369	27.4998	16.0372	27.5986	16.0371	27.7299	16.0369	27.5492	16.0369	27.1174	16.037	26.2153	16.0369	27.0168	16.0369	27.0672	16.0368	27.384
16.0413	28.4136	16.041	26.807	16.0406	28.0645	16.0409	26.7233	16.0408	27.5976	16.0406	26.7903	16.0406	26.6057	16.0408	25.8543	16.0408	27.1722	16.041	27.1887	16.0408	25.8543	16.041	26.4876	16.0408	28.1124	16.0407	26.7233	16.0408	27.2545	16.0408	27.0896	16.0407	27.4348	16.041	27.2381	16.0409	26.4199	16.0407	26.8237	16.0406	25.8543	16.0407	26.8404	16.0407	26.9071	16.0406	26.0614	16.0406	26.8905
16.045	27.4539	16.0448	27.9505	16.0443	27.6536	16.0447	28.1792	16.0445	27.1686	16.0444	27.0841	16.0444	28.4223	16.0445	27.4205	16.0446	27.4205	16.0448	26.6403	16.0445	27.4205	16.0448	27.8189	16.0446	28.8387	16.0445	27.4038	16.0446	27.3703	16.0446	27.32	16.0444	27.1179	16.0447	27.101	16.0446	27.6038	16.0444	26.7776	16.0444	27.7033	16.0445	27.0163	16.0444	27.0502	16.0444	26.4504	16.0443	26.7434
16.0488	27.8379	16.0486	27.9706	16.0481	27.5873	16.0485	28.1521	16.0483	27.3683	16.0482	27.8711	16.0482	27.0963	16.0483	27.3005	16.0484	26.9249	16.0486	27.5033	16.0483	27.3005	16.0486	27.0107	16.0484	27.3344	16.0483	27.1475	16.0484	26.6831	16.0484	27.6376	16.0482	27.3344	16.0485	27.7546	16.0484	26.7178	16.0482	27.2156	16.0482	27.7212	16.0483	27.2496	16.0482	27.7546	16.0482	27.3005	16.0481	27.2666
16.0526	27.3678	16.0523	27.9793	16.0519	27.0897	16.0522	27.6591	16.0521	27.27	16.0519	28.0588	16.0519	27.1554	16.0521	27.3352	16.0521	26.7756	16.0523	26.7922	16.0521	27.3352	16.0523	27.1718	16.0521	27.7074	16.052	26.6255	16.0521	27.139	16.0521	26.4577	16.052	27.27	16.0523	27.3026	16.0522	26.9579	16.052	27.53	16.0519	27.1226	16.052	27.0897	16.052	25.9136	16.0519	26.238	16.0519	26.6088
16.0563	27.0283	16.0561	27.2343	16.0556	26.9247	16.056	27.2001	16.0558	27.9269	16.0557	27.2514	16.0557	27.3368	16.0558	27.8099	16.0559	27.7596	16.0561	27.0455	16.0558	27.8099	16.0561	26.9593	16.0559	28.0933	16.0558	27.5744	16.0559	27.5067	16.0559	27.7596	16.0557	27.1143	16.056	27.9936	16.0559	26.7337	16.0557	27.3709	16.0557	27.3879	16.0558	27.7764	16.0557	26.4182	16.0557	26.2235	16.0556	28.1265
16.0601	27.9241	16.0598	27.7801	16.0594	28.0832	16.0597	28.0515	16.0596	26.8668	16.0594	28.2415	16.0594	27.2456	16.0596	27.5222	16.0596	27.2783	16.0598	27.748	16.0596	27.5222	16.0598	27.764	16.0596	25.8182	16.0595	27.6353	16.0596	27.5869	16.0596	26.3477	16.0595	26.2291	16.0598	27.2292	16.0597	26.4321	16.0595	27.5869	16.0594	26.5834	16.0595	26.7171	16.0595	26.9496	16.0594	26.5331	16.0594	27.1965
16.0639	27.3046	16.0636	27.2724	16.0632	27.1919	16.0635	26.7037	16.0634	26.8184	16.0632	26.8184	16.0632	26.1393	16.0634	26.9489	16.0634	26.9651	16.0636	26.3898	16.0634	26.9489	16.0636	26.4064	16.0634	26.6543	16.0633	27.1435	16.0634	26.1729	16.0634	26.8511	16.0633	26.4893	16.0636	27.1111	16.0635	26.423	16.0633	27.1273	16.0632	26.5719	16.0633	26.6214	16.0633	26.7365	16.0632	26.9814	16.0632	26.7201
16.0676	27.6252	16.0674	27.2004	16.0669	28.298	16.0673	26.7186	16.0671	27.9155	16.067	27.3809	16.067	27.1179	16.0671	27.1674	16.0672	27.2826	16.0674	27.9155	16.0671	27.1674	16.0674	26.6347	16.0672	27.299	16.0671	27.6414	16.0672	26.9024	16.0672	27.8834	16.067	27.5115	16.0673	26.6011	16.0672	27.8513	16.067	27.43	16.067	27.1839	16.0671	26.919	16.067	27.1839	16.067	26.5168	16.0669	26.6515
16.0714	27.5419	16.0711	26.026	16.0707	27.1996	16.071	27.1174	16.0709	26.8528	16.0707	27.035	16.0707	27.035	16.0709	26.8362	16.0709	26.5353	16.0711	26.9192	16.0709	26.8362	16.0711	27.2815	16.0709	26.0088	16.0708	27.0515	16.0709	27.3631	16.0709	26.3158	16.0708	26.9689	16.0711	26.2309	16.071	26.1627	16.0708	27.2487	16.0707	27.5743	16.0708	26.1798	16.0708	26.9192	16.0707	25.7849	16.0707	26.7863
16.0751	26.7132	16.0749	27.8788	16.0744	27.8951	16.0748	27.4682	16.0746	27.0345	16.0745	27.0177	16.0745	27.3853	16.0746	27.2856	16.0747	27.0849	16.0749	25.7958	16.0746	27.2856	16.0749	27.8462	16.0747	28.0414	16.0746	26.5083	16.0747	28.0576	16.0747	27.1185	16.0745	27.0009	16.0748	26.6962	16.0747	26.4911	16.0745	27.0345	16.0745	26.1805	16.0746	26.6109	16.0745	26.3535	16.0745	27.7481	16.0744	27.3853
16.0789	26.559	16.0786	27.1417	16.0782	27.4203	16.0785	26.7101	16.0784	26.827	16.0782	26.9102	16.0782	26.7101	16.0784	25.8426	16.0784	26.3394	16.0786	27.0096	16.0784	25.8426	16.0786	26.9931	16.0784	27.7928	16.0783	27.0592	16.0784	26.7769	16.0784	26.6095	16.0783	25.6342	16.0786	26.6431	16.0785	27.0923	16.0783	27.0923	16.0782	26.827	16.0783	26.4579	16.0783	26.6933	16.0782	27.1252	16.0782	26.9268
16.0827	28.2791	16.0824	26.9739	16.082	27.1277	16.0823	26.7675	16.0822	28.3281	16.082	26.8192	16.082	27.5839	16.0822	27.1957	16.0822	27.2127	16.0824	27.1447	16.0822	27.1957	16.0824	27.4832	16.0822	27.2127	16.0821	27.7343	16.0822	27.8175	16.0822	27.0594	16.0821	26.7156	16.0824	26.5594	16.0823	27.0423	16.0821	26.8537	16.082	26.8192	16.0821	27.5671	16.0821	27.3145	16.082	27.3821	16.082	25.9966
16.0864	27.1322	16.0862	27.5807	16.0857	26.7612	16.0861	27.3656	16.0859	27.2825	16.0858	26.5224	16.0858	26.0732	16.0859	26.6932	16.086	26.385	16.0862	26.8459	16.0859	26.6932	16.0862	27.5477	16.086	27.0819	16.0859	27.1322	16.086	27.1322	16.086	27.0147	16.0858	26.981	16.0861	26.0732	16.086	26.8121	16.0858	26.6421	16.0858	27.6958	16.0859	26.6591	16.0858	25.9334	16.0858	26.5224	16.0857	26.385
16.0902	26.5608	16.0899	27.0201	16.0895	27.4883	16.0898	27.5711	16.0897	27.0201	16.0895	26.8509	16.0895	26.8848	16.0897	26.8848	16.0897	27.8016	16.0899	27.6206	16.0897	26.8848	16.0899	26.7489	16.0897	27.1379	16.0896	26.8509	16.0897	27.0875	16.0897	26.5265	16.0896	27.2218	16.0899	26.9187	16.0898	27.7523	16.0896	27.4551	16.0895	26.7148	16.0896	26.8848	16.0896	26.6465	16.0895	27.3554	16.0895	27.6536
16.0939	27.4719	16.0937	27.1919	16.0932	27.3322	16.0936	26.9091	16.0934	27.2271	16.0933	27.2972	16.0933	27.1391	16.0934	26.4972	16.0935	27.6973	16.0937	26.2433	16.0934	26.4972	16.0937	27.5761	16.0935	27.0155	16.0934	28.2275	16.0935	26.2615	16.0935	26.2433	16.0933	26.9623	16.0936	27.524	16.0935	26.9446	16.0933	28.3796	16.0933	27.0862	16.0934	26.677	16.0933	26.98	16.0933	27.2972	16.0932	26.9091
16.0977	27.5137	16.0975	26.7469	16.097	27.6776	16.0974	27.2494	16.0972	26.9826	16.0971	27.8242	16.0971	26.5773	16.0972	27.1163	16.0973	27.9863	16.0975	26.5943	16.0972	27.1163	16.0975	26.0099	16.0973	27.183	16.0972	26.3552	16.0973	26.2865	16.0973	27.2162	16.0971	25.9925	16.0974	27.0495	16.0973	27.0996	16.0971	27.2494	16.0971	27.1163	16.0972	26.5092	16.0971	26.8482	16.0971	27.5629	16.097	26.8818
16.1015	26.8226	16.1012	26.74	16.1008	26.9543	16.1011	26.0528	16.101	26.1545	16.1008	26.7896	16.1008	25.9507	16.101	26.7731	16.101	27.1506	16.1012	26.5907	16.101	26.7731	16.1012	26.5574	16.101	25.814	16.1009	27.0035	16.101	26.5907	16.101	25.711	16.1009	26.7731	16.1012	26.6572	16.1011	26.0018	16.1009	26.8226	16.1008	26.0868	16.1009	26.1207	16.1009	26.8391	16.1008	26.8061	16.1008	26.1714
16.1052	27.6048	16.105	27.5232	16.1045	26.626	16.1049	27.4249	16.1047	26.4055	16.1046	27.4577	16.1046	26.7776	16.1047	27.2439	16.1048	26.9951	16.105	26.3884	16.1047	27.2439	16.105	27.1446	16.1048	26.5414	16.1047	26.945	16.1048	27.2439	16.1048	26.7776	16.1046	27.0783	16.1049	26.9617	16.1048	27.0117	16.1046	27.0617	16.1046	26.8949	16.1047	26.3031	16.1046	26.5583	16.1046	27.0617	16.1045	27.5722
16.109	26.5485	16.1087	26.5658	16.1083	27.3855	16.1086	26.5311	16.1085	26.9788	16.1083	26.9617	16.1083	26.6351	16.1085	26.5311	16.1085	27.1998	16.1087	27.132	16.1085	26.5311	16.1087	26.2343	16.1085	26.9104	16.1084	26.8075	16.1085	26.6005	16.1085	26.9104	16.1084	26.5311	16.1087	26.2343	16.1086	26.9275	16.1084	26.4616	16.1083	26.9788	16.1084	26.357	16.1084	27.7365	16.1083	26.5832	16.1083	26.479
16.1127	27.5064	16.1125	27.2079	16.112	27.6051	16.1124	25.9974	16.1122	27.0071	16.1121	27.1578	16.1121	26.5669	16.1122	26.8217	16.1123	27.1244	16.1125	27.8668	16.1122	26.8217	16.1125	27.2911	16.1123	26.8893	16.1122	26.4471	16.1123	25.98	16.1123	26.923	16.1121	27.0742	16.1124	27.1244	16.1123	26.5327	16.1121	26.7879	16.1121	27.2911	16.1122	27.2579	16.1121	27.0407	16.1121	26.7879	16.112	26.3612
16.1165	25.9187	16.1163	26.7864	16.1158	27.0861	16.1162	25.6928	16.116	26.3306	16.1159	26.3306	16.1159	26.0567	16.116	26.7026	16.1161	26.7362	16.1163	25.832	16.116	26.7026	16.1163	27.2676	16.1161	27.2018	16.116	26.6522	16.1161	26.194	16.1161	26.0739	16.1159	26.194	16.1162	27.2347	16.1161	26.2965	16.1159	25.936	16.1159	26.4665	16.116	26.4665	16.1159	26.4665	16.1159	26.3646	16.1158	26.6353
16.1203	26.6792	16.12	26.9073	16.1196	26.9722	16.1199	26.7282	16.1198	26.3995	16.1196	26.2834	16.1196	26.0833	16.1198	26.2834	16.1198	27.23	16.12	27.0853	16.1198	26.2834	16.12	26.8586	16.1198	25.8648	16.1197	26.6628	16.1198	27.246	16.1198	26.5315	16.1197	27.342	16.12	26.482	16.1199	27.3899	16.1197	26.9073	16.1196	26.5643	16.1197	25.9995	16.1197	26.8911	16.1196	25.8817	16.1196	26.5643
16.124	26.7699	16.1238	26.7699	16.1233	26.2388	16.1237	26.3425	16.1235	25.3768	16.1234	26.1869	16.1234	26.8546	16.1235	26.5485	16.1236	26.4457	16.1238	26.1174	16.1235	26.5485	16.1238	26.5485	16.1236	26.48	16.1235	27.1071	16.1236	26.3425	16.1236	26.5143	16.1234	27.3573	16.1237	26.3252	16.1236	26.3597	16.1234	27.2908	16.1234	25.3768	16.1235	26.4285	16.1234	26.702	16.1234	26.1174	16.1233	26.3941
16.1278	26.5286	16.1275	26.2176	16.1271	26.6585	16.1274	25.6516	16.1273	25.2274	16.1271	26.4635	16.1271	26.6099	16.1273	26.1186	16.1273	27.1082	16.1275	26.4798	16.1273	26.1186	16.1275	27.7381	16.1273	26.5124	16.1272	27.0764	16.1273	26.2011	16.1273	26.7716	16.1272	26.7716	16.1275	26.6585	16.1274	26.6585	16.1272	25.8695	16.1271	26.7878	16.1272	26.8039	16.1272	26.1351	16.1271	26.4635	16.1271	26.7555
16.1315	26.5914	16.1313	26.439	16.1308	26.6758	16.1312	26.2172	16.131	26.097	16.1309	26.4729	16.1309	26.2685	16.131	26.2343	16.1311	26.8269	16.1313	27.1928	16.131	26.2343	16.1313	26.388	16.1311	26.9272	16.131	25.6105	16.1311	26.6252	16.1311	26.1314	16.1309	26.0453	16.1312	26.2	16.1311	27.1598	16.1309	26.5407	16.1309	25.2752	16.131	26.1829	16.1309	26.422	16.1309	26.6252	16.1308	26.422
16.1353	26.7387	16.1351	27.388	16.1346	27.1335	16.135	26.6347	16.1348	27.2695	16.1347	26.6867	16.1347	27.5898	16.1348	27.8568	16.1349	27.0652	16.1351	26.6173	16.1348	27.8568	16.1351	27.6902	16.1349	26.4605	16.1348	26.9282	16.1349	26.7387	16.1349	27.4554	16.1347	25.5176	16.135	26.8766	16.1349	27.5898	16.1347	26.7387	16.1347	26.704	16.1348	26.7905	16.1347	26.7214	16.1347	26.3028	16.1346	25.9132
16.1391	26.7898	16.1388	26.6376	16.1384	26.6884	16.1387	26.7729	16.1386	27.0082	16.1384	26.1928	16.1384	26.8404	16.1386	26.6206	16.1386	26.2789	16.1388	26.5185	16.1386	26.6206	16.1388	26.1928	16.1386	26.6376	16.1385	26.0891	16.1386	26.037	16.1386	26.5356	16.1385	27.1251	16.1388	26.5866	16.1387	26.8067	16.1385	26.3647	16.1384	27.6695	16.1385	25.7929	16.1385	25.8105	16.1384	26.1755	16.1384	26.399
16.1428	26.8306	16.1426	26.4436	16.1421	26.6799	16.1425	26.6294	16.1423	26.2736	16.1422	27.0801	16.1422	26.6462	16.1423	27.0138	16.1424	26.6294	16.1426	26.3757	16.1423	27.0138	16.1426	27.2122	16.1424	26.5282	16.1423	27.2122	16.1424	26.6126	16.1424	26.747	16.1422	27.4745	16.1425	26.6294	16.1424	26.6631	16.1422	26.9473	16.1422	26.8974	16.1423	26.5451	16.1422	25.8436	16.1422	26.5957	16.1421	27.4582
16.1466	27.3616	16.1463	26.4788	16.1459	26.4269	16.1462	26.1313	16.1461	26.1138	16.1459	26.5649	16.1459	27.2108	16.1461	26.7706	16.1461	27.194	16.1463	26.8388	16.1461	26.7706	16.1463	27.2612	16.1461	27.2108	16.146	26.4096	16.1461	26.9068	16.1461	25.1512	16.146	26.4442	16.1463	26.323	16.1462	26.8217	16.146	26.8388	16.1459	26.1313	16.146	26.7876	16.146	26.0963	16.1459	26.0262	16.1459	26.4615
16.1504	26.5768	16.1501	27.2415	16.1497	26.4384	16.15	26.8344	16.1499	26.7317	16.1497	26.6458	16.1497	26.7488	16.1499	26.369	16.1499	27.0218	16.1501	26.9027	16.1499	26.369	16.1501	27.0726	16.1499	27.2584	16.1498	26.766	16.1499	26.8002	16.1499	27.4762	16.1498	26.1594	16.1501	26.7317	16.15	27.0726	16.1498	26.8173	16.1497	27.1741	16.1498	26.7488	16.1498	26.9708	16.1497	27.1403	16.1497	26.3341
16.1541	27.452	16.1539	26.5793	16.1534	26.5622	16.1538	26.0799	16.1536	26.0799	16.1535	26.6814	16.1535	26.9014	16.1536	26.0625	16.1537	25.8003	16.1539	27.0024	16.1536	26.0625	16.1539	26.9183	16.1537	26.3049	16.1536	26.184	16.1537	26.6474	16.1537	27.0359	16.1535	25.9055	16.1538	26.528	16.1537	27.3362	16.1535	26.4767	16.1535	26.0625	16.1536	26.3738	16.1535	26.7324	16.1535	26.2359	16.1534	25.8179
16.1579	27.3298	16.1576	26.6662	16.1572	27.0765	16.1575	26.5454	16.1574	26.649	16.1572	26.4066	16.1572	27.0934	16.1574	26.7522	16.1574	27.4304	16.1576	26.5454	16.1574	26.7522	16.1576	27.6473	16.1574	27.3298	16.1573	26.9404	16.1574	26.0917	16.1574	26.9234	16.1573	27.1442	16.1576	27.313	16.1575	26.4761	16.1573	27.0085	16.1572	27.3298	16.1573	26.2146	16.1573	27.1104	16.1572	26.4066	16.1572	25.8973
16.1616	27.0915	16.1614	26.3351	16.1609	26.8873	16.1613	26.2478	16.1611	26.9385	16.161	27.0746	16.161	26.6643	16.1611	26.5089	16.1612	26.7503	16.1614	26.1074	16.1611	26.5089	16.1614	26.8189	16.1612	27.2774	16.1611	26.6816	16.1612	25.9663	16.1612	25.8422	16.161	25.8067	16.1613	26.6299	16.1612	26.3525	16.161	26.5262	16.161	26.8018	16.1611	26.5781	16.161	26.2303	16.161	27.2774	16.1609	26.6126
16.1654	26.8864	16.1651	25.3777	16.1647	26.7557	16.165	27.1297	16.1649	27.0489	16.1647	25.8903	16.1647	26.6408	16.1649	26.9677	16.1649	26.3266	16.1651	27.2586	16.1649	26.9677	16.1651	27.1942	16.1649	27.0164	16.1648	27.6259	16.1649	25.7376	16.1649	26.984	16.1648	26.5255	16.1651	26.4759	16.165	26.0421	16.1648	26.7721	16.1647	26.8211	16.1648	26.6079	16.1648	26.2432	16.1647	26.7229	16.1647	26.393
16.1692	26.3418	16.1689	25.9381	16.1685	25.7249	16.1688	25.7784	16.1687	26.0792	16.1685	26.0087	16.1685	25.9381	16.1687	26.4461	16.1687	25.9027	16.1689	26.8764	16.1687	26.4461	16.1689	26.6018	16.1687	26.4981	16.1686	26.9786	16.1687	26.8934	16.1687	26.8593	16.1686	26.167	16.1689	26.5327	16.1688	26.1143	16.1686	25.492	16.1685	26.7909	16.1686	27.0466	16.1686	26.2021	16.1685	26.7909	16.1685	26.8422
16.1729	27.5808	16.1727	27.0646	16.1722	26.5727	16.1726	26.2973	16.1724	26.6581	16.1723	27.182	16.1723	27.3987	16.1724	26.896	16.1725	26.6069	16.1727	26.9298	16.1724	26.896	16.1727	27.1318	16.1725	26.2627	16.1724	26.4697	16.1725	26.9635	16.1725	26.9467	16.1723	27.4982	16.1726	26.2973	16.1725	26.8113	16.1723	26.4525	16.1723	27.0478	16.1724	26.4697	16.1723	26.0889	16.1723	26.3664	16.1722	26.9804
16.1767	25.669	16.1764	25.9912	16.176	26.0418	16.1763	26.2261	16.1762	25.7882	16.176	26.0249	16.176	25.7202	16.1762	26.788	16.1762	27.4664	16.1764	26.0418	16.1762	26.788	16.1764	25.8899	16.1762	26.2261	16.1761	25.9068	16.1762	27.2743	16.1762	26.0586	16.1761	26.5746	16.1764	25.7882	16.1763	26.3926	16.1761	25.7032	16.176	25.8391	16.1761	25.7542	16.1761	26.9348	16.176	26.3594	16.176	26.6569
16.1804	26.7017	16.1802	26.886	16.1797	26.6848	16.1801	25.8474	16.1799	27.0856	16.1798	25.5329	16.1798	26.1238	16.1799	26.6343	16.18	26.6175	16.1802	26.5499	16.1799	26.6343	16.1802	26.7353	16.18	26.7353	16.1799	26.5499	16.18	26.6512	16.18	26.6512	16.1798	26.8693	16.1801	26.6512	16.18	26.5668	16.1798	26.8526	16.1798	26.1753	16.1799	26.8191	16.1798	26.936	16.1798	25.9859	16.1797	26.5668
16.1842	25.8066	16.1839	26.2267	16.1835	26.2614	16.1838	25.4512	16.1837	26.8616	16.1835	26.0525	16.1835	26.9463	16.1837	26.4859	16.1837	26.8107	16.1839	26.5889	16.1837	26.4859	16.1839	27.0643	16.1837	26.07	16.1836	26.192	16.1837	26.8616	16.1837	27.1316	16.1836	26.5031	16.1839	26.5031	16.1838	26.8616	16.1836	26.7086	16.1835	26.6915	16.1836	26.5375	16.1836	26.4859	16.1835	26.2788	16.1835	27.0812
16.188	26.4931	16.1877	26.5277	16.1873	27.895	16.1876	26.6314	16.1875	26.7003	16.1873	25.7369	16.1873	27.2115	16.1875	28.0756	16.1875	27.363	16.1877	27.2958	16.1875	28.0756	16.1877	27.5804	16.1875	27.0252	16.1874	27.2115	16.1875	27.0761	16.1875	27.597	16.1874	27.2115	16.1877	27.7464	16.1876	27.0421	16.1874	27.2621	16.1873	26.4062	16.1874	26.6314	16.1874	26.7347	16.1873	26.9571	16.1873	26.8888
16.1917	26.2925	16.1915	27.1857	16.191	26.6639	16.1914	25.4785	16.1912	26.8738	16.1911	25.5885	16.1911	26.5407	16.1912	26.3991	16.1913	26.5759	16.1915	25.6068	16.1912	26.3991	16.1915	26.9955	16.1913	26.8564	16.1912	26.3814	16.1913	26.7516	16.1913	26.9955	16.1911	26.804	16.1914	26.6815	16.1913	27.1685	16.1911	27.6639	16.1911	27.6639	16.1912	26.0959	16.1911	26.7341	16.1911	27.0302	16.191	26.6815
16.1955	26.335	16.1952	26.1833	16.1948	26.1325	16.1951	26.2846	16.195	25.8771	16.1948	26.3182	16.1948	26.1664	16.195	26.0816	16.195	25.9795	16.1952	26.486	16.195	26.0816	16.1952	25.9966	16.195	26.5861	16.1949	26.8513	16.195	26.6194	16.195	26.4022	16.1949	26.8678	16.1952	26.1494	16.1951	26.7687	16.1949	26.486	16.1948	26.3854	16.1949	26.0816	16.1949	26.7687	16.1948	26.5361	16.1948	26.2677
16.1992	25.9628	16.199	25.8761	16.1985	25.6494	16.1989	26.2896	16.1987	26.6292	16.1986	25.9109	16.1986	26.8142	16.1987	26.0492	16.1988	26.1181	16.199	26.5108	16.1987	26.0492	16.199	26.2554	16.1988	26.5108	16.1987	25.7718	16.1988	26.9979	16.1988	26.9145	16.1986	26.2554	16.1989	26.6123	16.1988	26.5616	16.1986	26.3578	16.1986	26.8644	16.1987	26.7806	16.1986	27.6882	16.1986	26.4259	16.1985	25.3322
16.203	25.7789	16.2028	26.334	16.2023	27.2226	16.2027	25.0259	16.2025	26.7732	16.2024	26.8255	16.2024	27.4956	16.2025	26.651	16.2026	26.6159	16.2028	26.947	16.2025	26.651	16.2028	27.2226	16.2026	26.8603	16.2025	27.0334	16.2026	26.7907	16.2026	26.4929	16.2024	26.7034	16.2027	27.2055	16.2026	26.9297	16.2024	26.895	16.2024	27.0679	16.2025	26.7034	16.2024	27.3935	16.2024	27.2055	16.2023	26.2452
[truncated: 74 more columns]

## Sheet: Fig.3d(3)
19.0009	26.1322	19.0006	25.6815	19.0002	25.2648	19.0005	25.2858	19.0004	25.764	19.0002	24.6051	19.0002	25.764	19.0004	24.7341	19.0004	25.7228	19.0006	26.1119	19.0004	24.7341	19.0006	25.9283	19.0004	25.474	19.0003	25.0327	19.0004	25.4114	19.0004	25.0751	19.0003	25.5364	19.0006	25.3487	19.0005	25.7434	19.0003	25.9283	19.0002	26.9915	19.0003	24.7984	19.0003	25.5156	19.0002	25.0327	19.0002	26.1119
19.0046	25.5338	19.0044	24.7745	19.0039	25.1027	19.0043	25.0592	19.0041	24.7745	19.004	25.7254	19.004	25.5124	19.0041	24.9063	19.0042	24.5977	19.0044	25.1244	19.0041	24.9063	19.0044	26.1253	19.0042	25.2328	19.0041	26.2295	19.0042	26.1671	19.0042	25.8312	19.004	25.5124	19.0043	26.3748	19.0042	25.7466	19.004	25.5765	19.004	25.3622	19.0041	25.7678	19.004	26.2295	19.004	25.8101	19.0039	25.2976
19.0084	24.0765	19.0081	24.8378	19.0077	25.838	19.008	25.9977	19.0079	25.878	19.0077	25.5157	19.0077	24.5445	19.0079	25.4954	19.0079	25.7377	19.0081	25.898	19.0079	25.4954	19.0081	26.0176	19.0079	26.0573	19.0078	24.7752	19.0079	25.0658	19.0079	25.3122	19.0078	25.3938	19.0081	25.4751	19.008	25.878	19.0078	25.1276	19.0077	25.6169	19.0078	24.2904	19.0078	24.6287	19.0077	25.9977	19.0077	25.7578
19.0121	25.6168	19.0119	25.0674	19.0114	25.2315	19.0118	24.1883	19.0116	25.1906	19.0115	25.657	19.0115	24.9644	19.0116	25.5966	19.0117	25.5159	19.0119	25.0263	19.0116	25.5966	19.0119	26.1546	19.0117	25.7373	19.0116	26.1151	19.0117	25.8572	19.0117	25.0057	19.0115	25.7573	19.0118	25.6168	19.0117	24.6736	19.0115	24.5479	19.0115	24.5689	19.0116	25.5361	19.0115	25.2927	19.0115	26.855	19.0114	24.7153
19.0159	25.1302	19.0156	25.5878	19.0152	25.2618	19.0155	24.9315	19.0154	25.6309	19.0152	25.867	19.0152	25.6525	19.0154	25.867	19.0154	26.1855	19.0156	25.4144	19.0154	25.867	19.0156	26.873	19.0154	26.1221	19.0153	27.037	19.0154	26.6873	19.0154	26.2908	19.0153	25.4796	19.0156	25.76	19.0155	24.8871	19.0153	25.3709	19.0152	26.5419	19.0153	26.9756	19.0153	25.8028	19.0152	25.6309	19.0152	25.6094
19.0197	25.3293	19.0194	24.8196	19.019	25.0332	19.0193	26.0752	19.0192	25.5178	19.019	25.224	19.019	24.9053	19.0192	24.948	19.0192	25.6635	19.0194	25.7877	19.0192	24.948	19.0194	25.6012	19.0192	26.116	19.0191	26.621	19.0192	25.5803	19.0192	25.8083	19.0191	24.669	19.0194	25.8496	19.0193	25.097	19.0191	24.5174	19.019	25.9524	19.0191	24.8625	19.0191	26.2381	19.019	25.5595	19.019	25.4133
19.0234	25.4509	19.0232	25.0157	19.0227	25.0157	19.0231	25.2238	19.0229	25.0575	19.0228	26.4978	19.0228	24.9948	19.0229	24.5729	19.023	24.7847	19.0232	24.9529	19.0229	24.5729	19.0232	26.3394	19.023	25.6555	19.0229	25.7166	19.023	25.2031	19.023	25.3066	19.0228	25.8989	19.0231	25.0366	19.023	25.4097	19.0228	25.9594	19.0228	25.1823	19.0229	25.9796	19.0228	26.1201	19.0228	25.5738	19.0227	25.6759
19.0272	24.6073	19.0269	25.7323	19.0265	24.7349	19.0268	25.466	19.0267	24.8828	19.0265	25.4248	19.0265	25.6302	19.0267	24.2641	19.0267	25.0508	19.0269	25.28	19.0267	24.2641	19.0269	24.2857	19.0267	25.6711	19.0266	25.4042	19.0267	25.9555	19.0267	24.9459	19.0266	24.7349	19.0269	25.5072	19.0268	25.28	19.0266	26.3167	19.0265	26.1568	19.0266	25.5277	19.0266	25.8948	19.0265	25.7527	19.0265	25.4042
19.0309	26.1777	19.0307	25.8459	19.0302	24.8677	19.0306	24.3196	19.0304	25.5099	19.0303	26.0538	19.0303	24.8677	19.0304	25.2123	19.0305	25.6365	19.0307	24.8894	19.0304	25.2123	19.0307	25.255	19.0305	25.1909	19.0304	26.708	19.0305	25.7414	19.0305	25.019	19.0303	25.2123	19.0306	25.7624	19.0305	25.9085	19.0303	26.7685	19.0303	26.0123	19.0304	25.8251	19.0303	25.7205	19.0303	26.1983	19.0302	26.6271
19.0347	25.166	19.0344	24.9767	19.034	25.5818	19.0343	25.187	19.0342	25.3747	19.034	26.0314	19.034	25.4163	19.0342	25.2706	19.0342	24.0517	19.0344	25.7667	19.0342	25.2706	19.0344	25.5198	19.0342	25.437	19.0341	25.6435	19.0342	25.3955	19.0342	25.7257	19.0341	24.9767	19.0344	24.8709	19.0343	25.3955	19.0341	25.0821	19.034	25.4577	19.0341	24.9978	19.0341	25.7871	19.034	24.6579	19.034	25.3331
19.0384	24.7741	19.0382	25.35	19.0377	23.8629	19.0381	25.9528	19.0379	25.1663	19.0378	25.3093	19.0378	24.7741	19.0379	25.6732	19.038	26.4448	19.0382	24.6699	19.0379	25.6732	19.0382	25.9925	19.038	25.4312	19.0379	25.2889	19.038	25.3296	19.038	24.1206	19.0378	25.1048	19.0381	25.0843	19.038	26.0717	19.0378	25.1663	19.0378	24.5232	19.0379	25.7934	19.0378	25.6331	19.0378	25.4919	19.0377	25.9528
19.0422	25.6704	19.042	25.0531	19.0415	25.4047	19.0419	24.7387	19.0417	25.5072	19.0416	24.7176	19.0416	24.7598	19.0417	25.9333	19.0418	25.1363	19.042	25.6297	19.0417	25.9333	19.042	25.5889	19.0418	25.2812	19.0417	25.4663	19.0418	24.9697	19.0418	25.4868	19.0416	25.8729	19.0419	24.5906	19.0418	25.9333	19.0416	25.0739	19.0416	25.8931	19.0417	25.9535	19.0416	25.3018	19.0416	25.5277	19.0415	26.1538
19.046	25.9191	19.0457	25.3755	19.0453	26.1252	19.0456	26.1662	19.0455	25.8362	19.0453	25.9191	19.0453	25.3332	19.0455	25.565	19.0455	24.9493	19.0457	25.9398	19.0455	25.565	19.0457	26.1252	19.0455	25.2059	19.0454	26.0224	19.0455	26.411	19.0455	25.9191	19.0454	25.2908	19.0457	26.2072	19.0456	25.2908	19.0454	25.7739	19.0453	26.4516	19.0454	25.523	19.0454	25.4599	19.0453	25.9191	19.0453	27.1125
19.0497	25.6616	19.0495	25.1017	19.049	25.7254	19.0494	25.1886	19.0492	24.5958	19.0491	25.0799	19.0491	24.6624	19.0492	25.7679	19.0493	25.3832	19.0495	25.9581	19.0492	25.7679	19.0495	26.4173	19.0493	24.7509	19.0492	25.7891	19.0493	25.4477	19.0493	25.5762	19.0491	24.817	19.0494	26.5823	19.0493	25.7891	19.0491	25.5762	19.0491	26.0841	19.0492	26.6439	19.0491	26.5205	19.0491	27.0107	19.049	25.8314
19.0535	24.6608	19.0532	25.1343	19.0528	25.0703	19.0531	26.0556	19.053	24.8124	19.0528	26.3827	19.0528	24.9846	19.053	25.5572	19.053	25.5781	19.0532	24.9417	19.053	25.5572	19.0532	25.8491	19.053	25.9732	19.0529	26.4436	19.053	25.3466	19.053	25.766	19.0529	25.8905	19.0532	25.4521	19.0531	26.1787	19.0529	25.2194	19.0528	25.5572	19.0529	24.9202	19.0529	25.6409	19.0528	26.0967	19.0528	26.2401
19.0572	25.5639	19.057	25.8334	19.0565	25.0588	19.0569	24.8453	19.0567	25.73	19.0566	25.6263	19.0566	26.1612	19.0567	26.1001	19.0568	24.7163	19.057	25.73	19.0567	26.1001	19.057	26.2223	19.0568	25.5222	19.0567	25.73	19.0568	25.8746	19.0568	25.4804	19.0566	25.8746	19.0569	25.3966	19.0568	25.2494	19.0566	25.4595	19.0566	25.4176	19.0567	25.7507	19.0566	25.5222	19.0566	25.5639	19.0565	25.2283
19.061	25.6847	19.0608	25.6847	19.0603	24.9663	19.0607	25.3492	19.0605	25.0519	19.0604	25.4124	19.0604	24.9877	19.0605	25.9954	19.0606	25.7887	19.0608	25.6639	19.0605	25.9954	19.0608	25.3703	19.0606	25.3913	19.0605	25.2646	19.0606	25.3492	19.0606	25.7055	19.0604	25.5803	19.0607	25.8094	19.0606	26.343	19.0604	26.0159	19.0604	25.5594	19.0605	24.9877	19.0604	25.3492	19.0604	25.9542	19.0603	26.9059
19.0648	24.7895	19.0645	25.1214	19.0641	25.2858	19.0644	24.8312	19.0643	24.6428	19.0641	25.7726	19.0641	25.2653	19.0643	25.388	19.0643	24.956	19.0645	24.7477	19.0643	25.388	19.0645	25.0182	19.0643	26.2307	19.0642	25.8328	19.0643	25.6114	19.0643	25.9927	19.0642	25.3267	19.0645	25.2448	19.0644	26.1912	19.0642	26.0524	19.0641	25.5709	19.0642	25.3267	19.0642	26.5837	19.0641	24.8312	19.0641	24.9767
19.0685	25.9761	19.0683	24.3689	19.0678	25.8304	19.0682	24.8728	19.068	25.3241	19.0679	25.6627	19.0679	25.0887	19.068	25.8304	19.0681	25.8095	19.0683	26.1005	19.068	25.8304	19.0683	26.2448	19.0681	26.4903	19.068	26.0176	19.0681	26.3473	19.0681	24.9594	19.0679	25.2815	19.0682	25.5574	19.0681	25.388	19.0679	26.3064	19.0679	25.3241	19.068	25.2174	19.0679	25.3454	19.0679	25.6417	19.0678	25.8721
19.0723	24.7597	19.072	24.1068	19.0716	25.3329	19.0719	24.9309	19.0718	25.5003	19.0716	25.0161	19.0716	24.9096	19.0718	25.4586	19.0718	25.4167	19.072	25.7906	19.0718	25.4586	19.072	24.6305	19.0718	25.6044	19.0717	24.9948	19.0718	25.3749	19.0718	24.544	19.0717	25.2067	19.072	25.3958	19.0719	25.996	19.0717	25.2909	19.0716	25.6044	19.0717	25.6666	19.0717	25.4794	19.0716	24.9309	19.0716	25.996
19.076	25.4693	19.0758	24.579	19.0753	24.7938	19.0757	25.1549	19.0755	25.0281	19.0754	24.9431	19.0754	25.7798	19.0755	25.1549	19.0756	25.6767	19.0758	26.1477	19.0755	25.1549	19.0758	26.4101	19.0756	25.8004	19.0755	25.4901	19.0756	25.9235	19.0756	25.8004	19.0754	26.3498	19.0757	25.2391	19.0756	24.5574	19.0754	24.9856	19.0754	25.2181	19.0755	24.9644	19.0754	26.107	19.0754	25.5317	19.0753	25.8004
19.0798	24.9576	19.0795	25.6042	19.0791	26.192	19.0794	26.4491	19.0793	25.9324	19.0791	26.7459	19.0791	25.0027	19.0793	25.516	19.0793	26.4491	19.0795	26.1274	19.0793	25.516	19.0795	25.1376	19.0793	26.7248	19.0792	25.9107	19.0793	25.6042	19.0793	25.6042	19.0792	25.0927	19.0795	26.1489	19.0794	25.8889	19.0792	26.1058	19.0791	25.6482	19.0792	26.1058	19.0792	26.3423	19.0791	25.6922	19.0791	25.9324
19.0836	24.9765	19.0833	26.1672	19.0829	26.7116	19.0832	24.9321	19.0831	26.1672	19.0829	26.2306	19.0829	25.8478	19.0831	25.762	19.0831	26.4408	19.0833	24.6867	19.0831	25.762	19.0833	24.8208	19.0831	25.3941	19.083	26.2306	19.0831	26.1883	19.0831	24.7538	19.083	25.3723	19.0833	25.1751	19.0832	25.805	19.083	26.5244	19.0829	25.6975	19.083	25.3941	19.083	26.1883	19.0829	25.9547	19.0829	27.0618
19.0873	26.0722	19.0871	24.5649	19.0866	25.2651	19.087	24.8078	19.0868	26.1557	19.0867	25.5654	19.0867	26.1766	19.0868	24.8298	19.0869	25.6293	19.0871	25.8833	19.0868	24.8298	19.0871	25.9884	19.0869	24.9393	19.0868	26.114	19.0869	25.9674	19.0869	25.0919	19.0867	25.1353	19.087	26.8146	19.0869	25.5013	19.0867	25.3727	19.0867	26.0094	19.0868	25.1786	19.0867	25.6293	19.0867	26.1974	19.0866	25.2003
19.0911	25.6435	19.0908	24.3741	19.0904	25.6022	19.0907	25.2484	19.0906	25.2274	19.0904	25.5815	19.0904	25.3738	19.0906	25.4155	19.0906	26.0326	19.0908	24.6975	19.0906	25.4155	19.0908	26.1947	19.0906	25.5401	19.0905	25.6022	19.0906	25.1434	19.0906	25.9308	19.0905	25.2274	19.0908	25.6641	19.0907	25.8695	19.0905	25.2274	19.0904	24.7403	19.0905	24.9745	19.0905	25.4986	19.0904	25.5815	19.0904	24.9321
19.0948	25.149	19.0946	26.0608	19.0941	24.4262	19.0945	25.4921	19.0943	25.1921	19.0942	25.8306	19.0942	25.7464	19.0943	25.2996	19.0944	25.4708	19.0946	25.8516	19.0943	25.2996	19.0946	25.3639	19.0944	25.5771	19.0943	25.6195	19.0944	25.9565	19.0944	24.8011	19.0942	25.9774	19.0945	25.3211	19.0944	25.1705	19.0942	26.8815	19.0942	24.7134	19.0943	25.4281	19.0942	24.5592	19.0942	25.2782	19.0941	26.1233
19.0986	24.6197	19.0983	24.741	19.0979	24.8818	19.0982	25.1808	19.0981	24.9619	19.0979	25.1014	19.0979	25.5546	19.0981	24.4978	19.0981	24.7612	19.0983	25.0815	19.0981	24.4978	19.0983	23.9625	19.0981	25.1213	19.098	24.4775	19.0981	25.1412	19.0981	25.4371	19.098	24.7813	19.0983	25.4567	19.0982	25.161	19.098	24.9419	19.0979	24.8417	19.098	25.652	19.098	25.161	19.0979	25.1213	19.0979	25.8072
19.1024	25.1173	19.1021	25.2616	19.1017	25.0966	19.102	25.6493	19.1019	24.9514	19.1017	25.71	19.1017	25.4868	19.1019	24.8888	19.1019	24.9514	19.1021	25.0552	19.1019	24.8888	19.1021	24.6372	19.1019	25.6493	19.1018	25.9912	19.1019	25.7705	19.1019	25.5885	19.1018	25.9312	19.1021	24.3616	19.102	25.0966	19.1018	25.1793	19.1017	26.23	19.1018	24.9722	19.1018	25.446	19.1017	25.4868	19.1017	25.3232
19.1061	25.1138	19.1059	25.468	19.1054	24.3683	19.1058	25.7152	19.1056	25.1976	19.1055	25.4266	19.1055	25.4473	19.1056	26.6611	19.1057	25.1976	19.1059	26.1017	19.1056	26.6611	19.1059	25.7766	19.1057	25.2811	19.1056	25.6947	19.1057	24.9031	19.1057	25.2603	19.1055	25.2394	19.1058	25.1557	19.1057	25.4887	19.1055	25.1976	19.1055	26.1823	19.1056	26.2828	19.1055	25.2394	19.1055	26.7203	19.1054	25.8582
19.1099	24.803	19.1096	24.8467	19.1092	25.3658	19.1095	24.8904	19.1094	25.4726	19.1092	25.8115	19.1092	25.7272	19.1094	25.7272	19.1094	25.28	19.1096	26.0419	19.1094	25.7272	19.1096	25.7272	19.1094	25.9165	19.1093	25.4939	19.1094	26.2082	19.1094	25.3444	19.1093	26.2703	19.1096	24.6933	19.1095	25.8745	19.1093	25.28	19.1092	24.9775	19.1093	26.2496	19.1093	26.1667	19.1092	25.2155	19.1092	25.4939
19.1136	24.9044	19.1134	25.8832	19.1129	25.0737	19.1133	26.188	19.1131	25.7809	19.113	26.3691	19.113	26.3892	19.1131	25.1789	19.1132	26.4092	19.1134	25.8832	19.1131	25.1789	19.1134	25.0948	19.1132	25.492	19.1131	25.8014	19.1132	24.6912	19.1132	25.7192	19.113	25.6575	19.1133	25.8628	19.1132	25.9852	19.113	25.8832	19.113	25.9037	19.1131	25.5956	19.113	24.968	19.113	25.1369	19.1129	26.2283
19.1174	26.0361	19.1171	25.2768	19.1167	24.4499	19.117	24.3168	19.1169	25.5324	19.1167	25.0402	19.1167	25.9111	19.1169	24.9537	19.1169	26.1811	19.1171	25.7854	19.1169	24.9537	19.1171	25.7014	19.1169	25.7645	19.1168	25.234	19.1169	25.4687	19.1169	24.8668	19.1168	25.2982	19.1171	26.0983	19.117	25.2125	19.1168	26.7537	19.1167	25.9319	19.1168	26.3665	19.1168	25.2554	19.1167	25.4262	19.1167	25.9736
19.1211	23.888	19.1209	25.3256	19.1204	25.4486	19.1208	24.7017	19.1206	25.3462	19.1205	25.7938	19.1205	25.814	19.1206	24.8905	19.1207	25.4281	19.1209	24.7648	19.1206	24.8905	19.1209	25.1401	19.1207	24.2768	19.1206	25.9948	19.1207	25.469	19.1207	25.2433	19.1205	25.8543	19.1208	25.713	19.1207	25.3462	19.1205	24.8277	19.1205	24.7648	19.1206	25.0779	19.1205	25.1401	19.1205	25.1194	19.1204	25.8945
19.1249	24.8228	19.1247	25.359	19.1242	24.7184	19.1246	24.8228	19.1244	24.2535	19.1243	25.2977	19.1243	25.0304	19.1244	25.3386	19.1245	24.6555	19.1247	25.9441	19.1244	25.3386	19.1247	25.0511	19.1245	25.6027	19.1244	25.4812	19.1245	23.7796	19.1245	25.5623	19.1243	24.36	19.1246	24.4236	19.1245	26.3007	19.1243	24.0823	19.1243	24.6765	19.1244	24.7811	19.1243	25.542	19.1243	24.8853	19.1242	25.2568
19.1287	24.9987	19.1284	24.3739	19.128	24.699	19.1283	25.1261	19.1282	25.4416	19.128	24.7206	19.128	26.2039	19.1282	25.3369	19.1282	25.7947	19.1284	25.5668	19.1282	25.3369	19.1284	25.712	19.1282	26.041	19.1281	25.7534	19.1282	25.1684	19.1282	25.5043	19.1281	25.3159	19.1284	25.7947	19.1283	25.7534	19.1281	25.3788	19.128	25.9386	19.1281	25.8565	19.1281	25.2106	19.128	25.6499	19.128	26.4866
19.1324	25.0766	19.1322	24.3756	19.1317	25.0117	19.1321	25.8426	19.1319	24.9684	19.1318	25.7796	19.1318	24.9249	19.1319	25.6954	19.132	25.9681	19.1322	25.5262	19.1319	25.6954	19.1322	25.6532	19.132	25.6744	19.1319	25.0117	19.132	25.3772	19.132	25.505	19.1318	25.8845	19.1321	26.1966	19.132	25.3131	19.1318	25.9263	19.1318	25.505	19.1319	25.3131	19.1318	25.4625	19.1318	26.0098	19.1317	25.5262
19.1362	24.4433	19.1359	25.0855	19.1355	25.0432	19.1358	24.3346	19.1357	25.2751	19.1355	26.6636	19.1355	25.1699	19.1357	25.317	19.1357	24.9796	19.1359	25.296	19.1357	25.317	19.1359	25.6292	19.1357	24.8733	19.1356	25.6706	19.1357	25.4423	19.1357	26.0601	19.1356	25.6912	19.1359	24.5731	19.1358	26.0601	19.1356	26.1616	19.1355	25.4632	19.1356	25.317	19.1356	25.212	19.1355	26.3435	19.1355	25.9377
19.1399	25.3999	19.1397	24.3627	19.1392	25.161	19.1396	25.1828	19.1394	26.8913	19.1393	25.8712	19.1393	25.956	19.1394	25.9136	19.1395	25.6152	19.1397	25.8924	19.1394	25.9136	19.1397	25.5723	19.1395	25.8924	19.1394	26.1667	19.1395	25.7222	19.1395	25.335	19.1393	25.0735	19.1396	26.3966	19.1395	24.6762	19.1393	24.9198	19.1393	26.3341	19.1394	25.6367	19.1393	25.7862	19.1393	25.2699	19.1392	25.956
19.1437	25.2175	19.1435	25.1343	19.143	25.1135	19.1434	25.9339	19.1432	25.7313	19.1431	24.6719	19.1431	25.2797	19.1432	25.2175	19.1433	25.3624	19.1435	26.0548	19.1432	25.2175	19.1435	25.7109	19.1433	26.0749	19.1432	25.6905	19.1433	25.1967	19.1433	24.8621	19.1431	25.2797	19.1434	25.2797	19.1433	24.8832	19.1431	25.4448	19.1431	24.7989	19.1432	25.4036	19.1431	25.0718	19.1431	25.8125	19.143	26.1751
19.1475	24.059	19.1472	24.8785	19.1468	24.5583	19.1471	23.8608	19.147	24.836	19.1468	25.0897	19.1468	24.836	19.147	24.9209	19.147	25.1527	19.1472	24.8148	19.147	24.9209	19.1472	24.3641	19.147	24.2991	19.1469	25.6102	19.147	25.5276	19.147	26.5015	19.1469	25.32	19.1472	25.8154	19.1471	24.5583	19.1469	25.1527	19.1468	25.5069	19.1469	25.5276	19.1469	25.2156	19.1468	25.754	19.1468	25.6719
19.1512	25.7125	19.151	26.2957	19.1505	25.5434	19.1509	26.1925	19.1507	25.5646	19.1506	25.7546	19.1506	26.3574	19.1507	26.0473	19.1508	25.4798	19.151	25.2449	19.1507	26.0473	19.151	26.2957	19.1508	24.615	19.1507	26.3368	19.1508	26.1511	19.1508	25.7756	19.1506	25.9849	19.1509	24.7685	19.1508	25.7756	19.1506	25.8176	19.1506	26.7247	19.1507	26.4599	19.1506	25.3733	19.1506	25.2019	19.1505	26.0265
19.155	25.5295	19.1547	25.0053	19.1543	25.356	19.1546	25.8304	19.1545	25.5511	19.1543	25.5727	19.1543	26.1067	19.1545	24.7613	19.1545	25.8731	19.1547	25.3124	19.1545	24.7613	19.1547	25.5511	19.1545	24.939	19.1544	25.7876	19.1545	25.937	19.1545	25.225	19.1544	25.4212	19.1547	26.4011	19.1546	25.5943	19.1544	25.7448	19.1543	26.0856	19.1544	26.0644	19.1544	25.4862	19.1543	24.9832	19.1543	25.2469
19.1587	25.2658	19.1585	25.6228	19.158	26.3426	19.1584	24.6667	19.1582	25.6645	19.1581	25.4764	19.1581	26.605	19.1582	25.2023	19.1583	25.9749	19.1585	25.3714	19.1582	25.2023	19.1585	24.645	19.1583	24.7747	19.1582	25.5183	19.1583	25.8098	19.1583	25.9337	19.1581	25.287	19.1584	25.2658	19.1583	25.4345	19.1581	25.8925	19.1581	25.5811	19.1582	25.602	19.1581	25.8925	19.1581	25.5602	19.158	26.7252
19.1625	24.9445	19.1622	25.2591	19.1618	25.7239	19.1621	24.6258	19.162	26.5443	19.1618	24.5799	19.1618	25.4372	19.162	25.5699	19.162	25.1023	19.1622	25.5036	19.162	25.5699	19.1622	26.0291	19.162	26.4805	19.1619	24.8311	19.162	26.6504	19.162	26.6927	19.1619	25.5036	19.1622	24.9671	19.1621	24.7856	19.1619	25.3928	19.1618	25.9205	19.1619	25.614	19.1619	25.68	19.1618	25.614	19.1618	25.2591
19.1663	26.355	19.166	25.0055	19.1656	25.3864	19.1659	26.0088	19.1658	24.532	19.1656	25.5329	19.1656	25.2178	19.1658	25.6579	19.1658	26.0907	19.166	25.5538	19.1658	25.6579	19.166	25.5538	19.1658	25.1755	19.1657	25.6995	19.1658	24.9201	19.1658	26.975	19.1657	26.5767	19.166	25.9678	19.1659	25.9678	19.1657	25.3233	19.1656	25.3022	19.1657	26.1315	19.1657	26.274	19.1656	26.6168	19.1656	26.1519
19.17	25.5363	19.1698	25.9365	19.1693	25.3017	19.1697	25.3872	19.1695	25.4725	19.1694	24.0269	19.1694	25.3445	19.1695	24.8912	19.1696	25.5363	19.1698	24.6944	19.1695	24.8912	19.1698	25.3445	19.1696	25.9574	19.1695	25.8528	19.1696	25.3445	19.1696	26.2895	19.1694	25.7687	19.1697	25.2802	19.1696	26.124	19.1694	25.1728	19.1694	25.3658	19.1695	24.4739	19.1694	25.621	19.1694	26.0408	19.1693	24.6944
19.1738	24.9261	19.1735	24.8228	19.1731	25.029	19.1734	25.8176	19.1733	25.2132	19.1731	25.396	19.1731	24.6358	19.1733	25.3149	19.1733	25.2132	19.1735	25.2539	19.1733	25.3149	19.1735	24.8021	19.1733	25.2743	19.1732	25.396	19.1733	25.0085	19.1733	25.4768	19.1732	25.4566	19.1735	25.5775	19.1734	25.1519	19.1732	25.8176	19.1731	25.6578	19.1732	24.9055	19.1732	25.4768	19.1731	25.0906	19.1731	25.3149
19.1775	24.1027	19.1773	25.6053	19.1768	24.6281	19.1772	25.9366	19.177	24.8653	19.1769	25.6885	19.1769	25.6469	19.177	25.1427	19.1771	26.1006	19.1773	25.0789	19.177	25.1427	19.1773	24.8653	19.1771	25.2063	19.177	25.8954	19.1771	25.5218	19.1771	26.0187	19.1769	24.9082	19.1772	25.5636	19.1771	25.6053	19.1769	25.9366	19.1769	26.5466	19.177	25.7093	19.1769	24.5631	19.1769	24.9937	19.1768	25.8335
19.1813	25.036	19.181	25.6429	19.1806	25.9411	19.1809	25.4019	19.1808	24.8304	19.1806	26.3529	19.1806	25.0974	19.1808	24.9951	19.1808	24.9129	19.181	24.8098	19.1808	24.9951	19.181	25.1789	19.1808	24.9745	19.1807	25.0769	19.1808	25.7028	19.1808	25.0974	19.1807	25.8222	19.181	24.8923	19.1809	25.7028	19.1807	26.4306	19.1806	25.5026	19.1807	25.0565	19.1807	26.4112	19.1806	25.0769	19.1806	24.8717
19.1851	25.0776	19.1848	24.6214	19.1844	25.7783	19.1847	25.4198	19.1846	25.3773	19.1844	25.0992	19.1844	25.1636	19.1846	25.3773	19.1846	25.6523	19.1848	24.7962	19.1846	25.3773	19.1848	25.6313	19.1846	24.5336	19.1845	24.9481	19.1846	25.9245	19.1846	25.4198	19.1845	26.0906	19.1848	25.4198	19.1847	25.5257	19.1845	26.2351	19.1844	25.9245	19.1845	26.3378	19.1845	25.9454	19.1844	25.7364	19.1844	25.6944
19.1888	25.3219	19.1886	25.4287	19.1881	25.4501	19.1885	25.7676	19.1883	25.1932	19.1882	25.3861	19.1882	25.6199	19.1883	25.5139	19.1884	25.3433	19.1886	25.8096	19.1883	25.5139	19.1886	25.3219	19.1884	25.0421	19.1883	25.5775	19.1884	25.7255	19.1884	25.3861	19.1882	25.9354	19.1885	25.6833	19.1884	26.0397	19.1882	24.4728	19.1882	25.6622	19.1883	25.9354	19.1882	25.8726	19.1882	26.3707	19.1881	25.8096
19.1926	25.4931	19.1923	24.6162	19.1919	25.3032	19.1922	26.0133	19.1921	24.7681	19.1919	25.1545	19.1919	26.1571	19.1921	26.1776	19.1921	25.1545	19.1923	25.5979	19.1921	26.1776	19.1923	25.1118	19.1921	26.3001	19.192	24.9191	19.1921	25.7232	19.1921	25.0905	19.192	24.8545	19.1923	25.0905	19.1922	25.8064	19.192	25.5141	19.1919	25.8479	19.192	24.7681	19.192	25.4299	19.1919	25.8687	19.1919	25.3243
19.1963	24.6276	19.1961	26.047	19.1956	24.4119	19.196	25.3889	19.1958	26.51	19.1957	24.3469	19.1957	25.7611	19.1958	26.0064	19.1959	25.4305	19.1961	24.9052	19.1958	26.0064	19.1961	25.4928	19.1959	24.4984	19.1958	24.3686	19.1959	25.7611	19.1959	25.4928	19.1957	24.9476	19.196	24.7775	19.1959	25.9657	19.1957	25.8636	19.1957	25.6995	19.1958	25.6583	19.1957	25.7611	19.1957	26.49	19.1956	25.3472
19.2001	25.8145	19.1998	25.7924	19.1994	25.9462	19.1997	25.3032	19.1996	26.4666	19.1994	25.6599	19.1994	26.186	19.1996	25.348	19.1996	25.7483	19.1998	25.5934	19.1996	25.348	19.1998	25.5934	19.1996	26.4666	19.1995	26.2943	19.1996	26.2077	19.1996	25.4152	19.1995	25.6378	19.1998	25.9681	19.1997	25.0776	19.1995	24.6204	19.1994	25.8365	19.1995	26.5737	19.1995	27.1868	19.1994	27.0611	19.1994	26.1425
19.2039	25.2919	19.2036	25.3132	19.2032	24.7108	19.2035	25.0997	19.2034	25.5038	19.2032	26.5175	19.2032	24.4262	19.2034	25.7348	19.2034	25.651	19.2036	26.2524	19.2034	25.7348	19.2036	25.7766	19.2034	26.4566	19.2033	25.4615	19.2034	26.6794	19.2034	26.0259	19.2032	25.567	19.2035	26.1085	19.2035	25.7139	19.2032	25.4615	19.2032	25.0783	19.2033	25.9016	19.2032	25.9638	19.2032	25.9223	19.2032	25.588
19.2076	25.7649	19.2074	25.0521	19.2069	25.3664	19.2073	25.7649	19.2071	26.0489	19.207	25.7868	19.207	25.8745	19.2071	25.6768	19.2072	24.8023	19.2074	25.8526	19.2071	25.6768	19.2074	24.8707	19.2072	26.2006	19.2071	25.6768	19.2072	26.7352	19.2072	25.3887	19.207	25.6989	19.2073	25.5442	19.2072	25.8307	19.207	25.8088	19.207	25.5885	19.2071	25.8526	19.207	25.5885	19.207	25.4555	19.2069	25.6548
19.2114	25.7503	19.2111	25.6849	19.2107	24.7966	19.211	25.7721	19.2109	26.0748	19.2107	26.0748	19.2107	25.5097	19.2109	26.1607	19.2109	26.4166	19.2111	25.3554	19.2109	26.1607	19.2111	25.8806	19.2109	25.5975	19.2108	25.3112	19.2109	25.9455	19.2109	26.0318	19.2108	26.2249	19.2111	26.459	19.211	25.8589	19.2108	26.3528	19.2107	26.6911	19.2108	25.5755	19.2108	25.5097	19.2107	26.0963	19.2107	25.4217
19.2151	25.5943	19.2149	25.4271	19.2144	24.4655	19.2148	25.0043	19.2146	24.4219	19.2145	25.8224	19.2145	24.9616	19.2146	25.4271	19.2147	26.3538	19.2149	24.5091	19.2146	25.4271	19.2149	26.1914	19.2147	25.6359	19.2146	25.4271	19.2147	25.2377	19.2147	25.2588	19.2145	24.983	19.2148	25.8017	19.2147	25.8017	19.2145	25.2588	19.2145	25.6775	19.2146	26.4346	19.2145	25.6775	19.2145	26.3133	19.2144	24.5959
19.2189	25.2649	19.2186	24.9857	19.2182	25.1579	19.2185	25.3928	19.2184	25.6044	19.2182	26.8394	19.2182	25.3076	19.2184	26.2292	19.2184	24.3735	19.2186	25.0073	19.2184	26.2292	19.2186	25.3076	19.2184	26.3728	19.2183	25.7934	19.2184	26.0226	19.2184	25.9603	19.2183	25.52	19.2186	25.2649	19.2185	26.1054	19.2183	24.8558	19.2182	25.7306	19.2183	26.1467	19.2183	26.2292	19.2182	24.9641	19.2182	25.3076
19.2226	25.0118	19.2224	24.4466	19.2219	25.389	19.2223	24.8773	19.2221	25.6737	19.222	26.1912	19.222	25.5864	19.2221	25.411	19.2222	26.3402	19.2224	26.5095	19.2221	25.411	19.2224	25.9768	19.2222	25.7172	19.2221	25.455	19.2222	27.0731	19.2222	25.2343	19.222	26.2764	19.2223	25.4988	19.2222	25.455	19.222	26.7615	19.222	25.804	19.2221	25.8689	19.222	26.3614	19.222	26.6148	19.2219	25.8257
19.2264	26.7679	19.2262	25.6939	19.2257	25.8986	19.2261	26.1242	19.2259	25.6023	19.2258	25.7167	19.2258	26.5698	19.2259	26.4591	19.226	26.658	19.2262	24.9758	19.2259	26.4591	19.2262	25.9439	19.226	25.3026	19.2259	25.5105	19.226	26.3257	19.226	26.4369	19.2258	26.9645	19.2261	26.8554	19.226	25.9665	19.2258	26.5477	19.2258	26.8991	19.2259	26.3702	19.2258	26.68	19.2258	25.9665	19.2257	26.1916
19.2302	26.097	19.2299	26.1618	19.2295	25.8798	19.2298	25.5506	19.2297	26.5685	19.2295	25.9886	19.2295	25.5506	19.2297	26.5472	19.2297	25.4621	19.2299	25.4178	19.2297	26.5472	19.2299	25.7706	19.2297	26.0753	19.2296	26.4194	19.2297	25.6828	19.2297	26.1833	19.2296	26.2909	19.2299	25.0826	19.2298	25.6608	19.2296	25.3733	19.2295	26.4407	19.2296	26.6321	19.2296	26.0103	19.2295	26.2049	19.2295	25.6828
19.2339	26.3096	19.2337	25.4095	19.2332	24.8277	19.2336	25.8739	19.2334	24.7404	19.2333	26.2272	19.2333	25.8949	19.2334	25.1526	19.2335	25.685	19.2337	25.706	19.2334	25.1526	19.2337	25.537	19.2335	24.9148	19.2334	25.3669	19.2335	25.4521	19.2335	25.4308	19.2333	25.6217	19.2336	26.4533	19.2335	25.6217	19.2333	27.1003	19.2333	26.2272	19.2334	24.7185	19.2333	26.7787	19.2333	25.8949	19.2332	25.6005
19.2377	25.2417	19.2374	25.6393	19.237	25.6808	19.2373	25.1572	19.2372	25.3889	19.237	25.4727	19.237	25.4099	19.2372	25.4308	19.2372	25.8667	19.2374	25.2206	19.2372	25.4308	19.2374	25.7223	19.2372	24.5576	19.2371	25.5353	19.2372	25.6186	19.2372	25.0512	19.2371	24.9874	19.2374	25.8255	19.2373	24.2083	19.2371	25.0087	19.237	24.9661	19.2371	26.3359	19.2371	25.5561	19.237	25.7223	19.237	26.133
19.2414	26.1183	19.2412	25.4345	19.2407	24.8132	19.2411	24.3627	19.2409	25.4741	19.2408	25.3751	19.2408	25.0756	19.2409	24.589	19.241	25.2756	19.2412	25.1958	19.2409	24.589	19.2412	25.4938	19.241	25.3552	19.2409	25.4543	19.241	25.7689	19.241	25.1758	19.2408	25.5333	19.2411	25.0354	19.241	26.0024	19.2408	24.5275	19.2408	24.3213	19.2409	24.8335	19.2408	24.4864	19.2408	25.9636	19.2407	25.6317
19.2452	25.1313	19.245	25.4864	19.2445	25.0681	19.2449	24.7285	19.2447	24.6214	19.2446	25.4033	19.2446	25.8366	19.2447	24.7498	19.2448	25.1733	19.245	25.3408	19.2447	24.7498	19.245	24.8564	19.2448	25.1523	19.2447	25.4033	19.2448	24.3624	19.2448	25.3616	19.2446	26.081	19.2449	25.4656	19.2448	25.4656	19.2446	24.8138	19.2446	24.5353	19.2447	26.2628	19.2446	25.047	19.2446	24.8138	19.2445	25.5899
19.249	25.1079	19.2487	25.46	19.2483	25.6343	19.2486	25.5908	19.2485	25.13	19.2483	25.7858	19.2483	25.3724	19.2485	25.7209	19.2485	25.4818	19.2487	26.0007	19.2485	25.7209	19.2487	25.2625	19.2485	26.4253	19.2484	26.0007	19.2485	25.8289	19.2485	25.8289	19.2484	25.2184	19.2487	26.0862	19.2486	26.3832	19.2484	25.2625	19.2483	25.9364	19.2484	26.0007	19.2484	26.5304	19.2483	27.1115	19.2483	25.656
19.2527	25.7752	19.2525	24.5529	19.252	24.6392	19.2524	24.6822	19.2522	24.4013	19.2521	24.9599	19.2521	25.734	19.2522	25.1925	19.2523	25.4647	19.2525	24.9386	19.2522	25.1925	19.2525	25.3394	19.2523	26.2037	19.2522	26.2239	19.2523	22.9918	19.2523	26.3651	19.2521	25.3812	19.2524	25.5478	19.2523	25.1293	19.2521	25.087	19.2521	24.3578	19.2522	25.1293	19.2521	26.0616	19.2521	26.082	19.252	26.1023
19.2565	25.313	19.2562	26.216	19.2558	25.444	19.2561	25.5743	19.256	26.4683	19.2558	24.5353	19.2558	25.9398	19.256	24.8047	19.256	25.313	19.2562	25.6391	19.256	24.8047	19.2562	25.0491	19.256	24.9383	19.2559	26.0038	19.256	26.7597	19.256	25.1374	19.2559	27.3738	19.2562	26.5728	19.2561	25.5959	19.2559	25.8329	19.2558	25.8757	19.2559	25.7684	19.2559	25.7039	19.2558	25.9825	19.2558	26.6976
19.2602	25.6935	19.26	24.8644	19.2595	25.3259	19.2599	25.2823	19.2597	25.3041	19.2596	26.1827	19.2596	25.822	19.2597	24.9087	19.2598	25.7364	19.26	26.3088	19.2597	24.9087	19.26	26.0559	19.2598	25.8647	19.2597	26.7867	19.2598	25.9923	19.2598	25.4779	19.2596	25.5212	19.2599	24.82	19.2598	25.5644	19.2596	24.9971	19.2596	26.0136	19.2597	26.476	19.2596	25.2387	19.2596	25.822	19.2595	25.173
19.264	26.0441	19.2638	25.806	19.2633	25.2121	19.2637	25.3231	19.2635	25.806	19.2634	25.9578	19.2634	25.7625	19.2635	25.0334	19.2636	25.9145	19.2638	26.5139	19.2635	25.0334	19.2638	26.2159	19.2636	25.2343	19.2635	26.4503	19.2636	25.2343	19.2636	26.173	19.2634	26.4291	19.2637	26.2587	19.2636	25.9794	19.2634	25.6096	19.2634	26.2373	19.2635	25.3231	19.2634	26.8713	19.2634	25.1006	19.2633	26.001
19.2678	26.1308	19.2675	25.7844	19.2671	25.6313	19.2674	25.4111	19.2673	25.389	19.2671	25.7407	19.2671	25.4553	19.2673	25.7844	19.2673	25.9365	19.2675	25.4332	19.2673	25.7844	19.2675	25.5435	19.2673	25.1666	19.2672	26.3877	19.2673	25.1889	19.2673	25.697	19.2672	25.4332	19.2675	25.8931	19.2674	27.0401	19.2672	26.3877	19.2671	25.4111	19.2672	26.4515	19.2672	25.1666	19.2671	25.8714	19.2671	26.6421
19.2715	25.7231	19.2713	26.1386	19.2708	25.679	19.2712	25.4349	19.271	25.8331	19.2709	25.679	19.2709	25.3456	19.271	25.6348	19.2711	25.9208	19.2713	25.8331	19.271	25.6348	19.2713	25.256	19.2711	26.2036	19.271	25.2335	19.2711	26.0517	19.2711	25.7892	19.2709	25.8331	19.2712	26.3547	19.2711	26.3977	19.2709	26.1386	19.2709	25.0983	19.271	25.8989	19.2709	25.3232	19.2709	25.8989	19.2708	26.633
19.2753	25.4727	19.275	25.9233	19.2746	25.124	19.2749	25.6453	19.2748	25.3642	19.2746	25.4943	19.2746	25.6668	19.2748	26.0717	19.2748	26.0082	19.275	26.0506	19.2748	26.0717	19.275	25.5376	19.2748	25.2553	19.2747	24.6812	19.2748	26.6987	19.2748	25.4294	19.2747	25.4077	19.275	25.7311	19.2749	24.8149	19.2747	26.1562	19.2746	25.3207	19.2747	25.451	19.2747	25.0801	19.2746	26.6367	19.2746	25.4727
19.279	25.5409	19.2788	25.4547	19.2783	26.4085	19.2787	25.7338	19.2785	25.4331	19.2784	25.5409	19.2784	25.5839	19.2785	25.8829	19.2786	25.2596	19.2788	25.5409	19.2785	25.8829	19.2788	25.3248	19.2786	26.1365	19.2785	25.7338	19.2786	26.01	19.2786	25.5624	19.2784	25.6054	19.2787	26.4294	19.2786	25.9889	19.2784	26.6365	19.2784	25.7765	19.2785	26.3043	19.2784	27.1274	19.2784	25.3681	19.2783	25.4978
19.2828	25.6915	19.2825	25.7354	19.2821	25.5816	19.2824	24.7073	19.2823	26.1267	19.2821	25.5154	19.2821	25.4712	19.2823	26.2129	19.2823	25.3158	19.2825	25.2712	19.2823	26.2129	19.2825	25.3825	19.2823	24.57	19.2822	25.9969	19.2823	26.1483	19.2823	24.5471	19.2822	25.9318	19.2825	25.4933	19.2824	25.801	19.2822	26.2344	19.2821	26.1914	19.2822	26.5123	19.2822	25.7573	19.2821	25.7792	19.2821	25.5816
19.2866	25.8562	19.2863	26.2328	19.2859	26.5607	19.2862	26.3425	19.2861	26.4736	19.2859	26.2768	19.2859	26.3425	19.2861	26.3644	19.2861	26.1888	19.2863	27.1409	19.2861	26.3644	19.2863	25.0402	19.2861	27.3315	19.286	25.0862	19.2861	25.6096	19.2861	25.4288	19.286	25.9453	19.2863	25.9453	19.2862	27.013	19.286	26.6474	19.2859	26.7986	19.286	25.4515	19.286	26.906	19.2859	26.4082	19.2859	26.2987
19.2903	25.6831	19.2901	24.1664	19.2896	24.1885	19.29	24.5164	19.2898	24.7541	19.2897	25.6208	19.2897	25.3282	19.2898	25.244	19.2899	25.3492	19.2901	25.0534	19.2898	25.244	19.2901	25.7038	19.2899	24.8828	19.2898	25.5792	19.2899	25.3282	19.2899	26.1557	19.2897	25.9718	19.29	25.4122	19.2899	25.3702	19.2897	24.6031	19.2897	25.1383	19.2898	25.2651	19.2897	25.9307	19.2897	25.5584	19.2896	25.6624
19.2941	25.5212	19.2938	25.742	19.2934	25.5876	19.2937	24.6412	19.2936	25.0963	19.2934	25.6318	19.2934	26.8189	19.2936	26.0697	19.2936	25.0512	19.2938	25.6539	19.2936	26.0697	19.2938	26.4362	19.2936	27.1336	19.2935	25.2761	19.2936	26.9872	19.2936	26.3934	19.2935	26.2644	19.2938	26.2859	19.2937	25.4101	19.2935	26.7978	19.2934	25.6539	19.2935	26.7131	19.2935	25.742	19.2934	26.7343	19.2934	26.6282
19.2978	25.4998	19.2976	25.3207	19.2971	24.913	19.2975	26.8052	19.2973	26.3772	19.2972	26.4849	19.2972	26.4634	19.2973	25.9641	19.2974	25.8543	19.2976	25.7882	19.2973	25.9641	19.2976	24.4287	19.2974	26.5492	19.2973	25.6555	19.2974	25.8323	19.2974	25.9203	19.2972	25.2081	19.2975	25.5221	19.2974	25.6333	19.2972	26.1171	19.2972	26.2475	19.2973	25.8763	19.2972	26.8688	19.2972	26.3556	19.2971	25.6111
19.3016	25.9602	19.3013	26.4225	19.3009	26.5096	19.3012	26.4006	19.3011	26.0931	19.3009	26.5096	19.3009	26.6615	19.3011	24.9407	19.3011	25.6922	19.3013	27.3237	19.3011	24.9407	19.3013	24.9407	19.3011	25.9824	19.301	25.5121	19.3011	26.7478	19.3011	26.3788	19.301	25.9379	19.3013	26.0045	19.3012	26.5314	19.301	26.0045	19.3009	26.1152	19.301	26.1813	19.301	25.102	19.3009	25.9824	19.3009	26.8339
19.3054	26.0005	19.3051	26.0649	19.3047	24.6082	19.305	25.9574	19.3049	24.9915	19.3047	26.9926	19.3047	24.9691	19.3049	26.0649	19.3049	25.369	19.3051	25.7411	19.3049	26.0649	19.3051	25.5448	19.3049	24.8119	19.3048	26.3848	19.3049	26.0435	19.3049	25.347	19.3048	26.1933	19.3051	24.9467	19.305	25.8495	19.3048	25.8711	19.3047	26.236	19.3048	24.5855	19.3048	25.9574	19.3047	25.8278	19.3047	25.5229
19.3091	25.5473	19.3089	25.9391	19.3084	26.0038	19.3088	25.7439	19.3086	25.3712	19.3085	25.2828	19.3085	26.3251	19.3086	25.194	19.3087	24.9032	19.3089	25.5692	19.3086	25.194	19.3089	24.609	19.3087	26.5582	19.3086	25.6349	19.3087	26.4736	19.3087	25.3491	19.3085	25.5911	19.3088	25.4814	19.3087	25.8091	19.3085	25.5911	19.3085	25.3933	19.3086	26.2611	19.3085	26.4313	19.3085	25.7222	19.3084	26.1756
[truncated: 316 more rows]
[truncated: 12 more columns]

## Sheet: Fig.3d(4)
X1	Y1	X2	Y2	Y2	Y2	Y2	Y2	Y2
1	2.6311	0	19.7904	15.786	10.62	3.55271e-15	0	0
2	2.6311	600	19.7751	15.791	10.62	-0.0153	0.005	0
[truncated: 20,320 more rows]

## Sheet: Fig. 3fd101
1	0.23063	0.00162	0.24892	0.01996
[truncated: 31 more rows]

[truncated: 25 more sheets: Fig. 3fd004, Fig. 3fd200, Fig.5a, Fig.5b, Fig.6a, Fig.6b, Fig.6c, Fig.6d, Fig.S1c, Fig.S1d, Fig.S3, Fig.S4a, Fig.S4b, Fig. S5, Fig. 10a and b, Fig.S11, Fig.S12, Fig.S13, Fig. S14a, Fig. S14b …]
